# Supplementary material for: Comparative transcriptional survey between laser-microdissected cells from laminar abscission zone and petiolar cortical tissue during ethylene-promoted abscission in citrus leaves
Source: BMC Plant Biol. 2009 Oct 23;9:127. doi: 10.1186/1471-2229-9-127 (PMC2770498; doi:10.1186/1471-2229-9-127)
Supplement: Additional file 1 — List of citrus ESTs associated to cell-wall remodeling. Expressed sequence tags (ESTs) and the corresponding genes associated with cell wall remodeling expressed preferentially in the laminar abscission zone cells (M>1) or in the petiolar cortical cells (M<1). [file 1471-2229-9-127-S1.XLS]

## Sheet: Additional File 1
GenBank Acc	Clone ID	CFGP-Contig/Singleton	Gene ID	Putative gene identification [species] (Accession No.)	E-value	Putative Ath ortholog	M	ES	P-value
EXOPOLYSACCHARIDASES
CX305887	C18011D12	aC18011D12Rv_c	CitβGLU1	β-D-glucosidase [Gossypium hirsutum] (AAQ17461)	1e-11	AT5G20940	1.43411	0.102202	0.00078994
CX288759	C02004B02	aCL7104Contig1	CitβGAL1	β-galactosidase [Prunus persica] (AAW47739)	8e-77	AT4G36360	3.50468	0.101474	0.000254797
CX305363	C18004F10	aCL1378Contig1	CitβGAL2	β-galactosidase [Citrus sinensis] (AAK31801)	1e-135	AT3G13750	-1.58499	0.0809488	0.000423542
CX305476	C18006C05	aCL1378Contig1					-3.20348	0.258212	0.00102204
CX305485	C18006D02	aCL271Contig1	CitβXYL1	β-xylosidase [Fragaria x ananassa] (AAS17751)	4e-78	AT5G49360	-2.57715	0.100642	0.00031043
CX305705	C18009B04	aCL271Contig1					-3.4171	0.235937	0.000732062
CX305491	C18006D08	aCL271Contig1					-2.04022	0.17293	0.00116901
CX305377	C18004H02	aCL271Contig1					-3.11719	0.282769	0.00141955
CX306201	C18015C08	aCL271Contig1					-2.18414	0.210309	0.00168023
CX305413	C18005D10	aCL271Contig1					-3.4155	0.359891	0.00213667
CX305731	C18009E12	aCL271Contig1					-2.35557	0.261045	0.00247836
CX306226	C18015E12	aCL271Contig1					-2.10689	0.240806	0.00269535
CX305314	C18004B03	aCL271Contig1					-2.86173	0.33666	0.00293965
CX305346	C18004E05	aCL271Contig1					-1.53897	0.184358	0.00310477
CX305406	C18005D03	aCL271Contig1					-1.80356	0.248355	0.00461794
ENDOPOLYSACCHARIDASES
CX291248	C03005G11	aCL1347Contig2	CitCEL1	acidic cellulase [Citrus sinensis] (AAB65155)	8e-66	AT1G02800	3.77414	0.892307	0.0226926
CX301280	C08008A03	aCL2029Contig1	CitPG1	polygalacturonase [Arabidopsis thaliana] (NP_194113)	7e-161	AT4G23820	2.07943	0.36492	0.0095072
CX308171	C20006H12	aC20006H12SK_c	CitPG2	unnamed protein (polygalacturonase) [Vitis vinifera] (CAO65921)	6e-09	AT4G23500	3.65972	0.0941458	0.000237831
CX288835	C02004H11	aCL3497Contig1	CitPG3	polygalacturonase [Arabidopsis thaliana] (NP_188308)	5e-134	AT3G16850	2.12397	0.0839974	0.00031043
CX305641	C18008C05	aC18008C05Rv_c	CitPG4	polygalacturonase [Arabidopsis thaliana] (NP_567055)	4e-36	AT3G57790	-1.57915	0.111222	0.000773456
CX291726	C04002G09	aC04002G09SK_c	CitMAN1	(1-4)-β-mannan endohydrolase [Coffea arabica] (CAC08442)	2e-76	AT1G02310	1.18243	0.0836339	0.000777385
CX291138	C03004E07	aCL7188Contig1	CitMAN2	(1-4)-β-mannan endohydrolase [Musa acuminata] (ABF69949)	9e-146	AT5G66460	1.50247	0.209915	0.00481213
CX309304	C20006A10	aC20006A10SK_c	CitMAN3	mannan endo-1,4-β-mannosidase [Arabidopsis thaliana] (Q7Y223)	2e-63	AT2G20680	1.40208	0.212332	0.00615793
CX292665	C04018B11	aCL20Contig6	CitGLU1	β-1,3-glucanase [Citrus sinensis] (CAA03908)	3e-158	AT3G57270	-1.43222	0.115998	0.00103378
CX305853	C18011A09	aC18011A09Rv_c	CitGLU2	β-1,3-glucanase [Oryza sativa (japonica cultivar-group)] (BAD81597)	2e-21	AT5G63230	-2.0682	0.0814885	0.00031043
CX292746	C04019A12	aCL927Contig2	CitGLU3	β-1,3-glucanase [Arabidopsis thaliana] (NP_568822)	4e-179	AT5G55180	-2.00099	0.171738	0.0012064
OTHER HYDROLASES
CX300744	C08001G06	aCL1930Contig1	CitPME1	PS60 [Nicotiana tabacum] (CAA65634)	5e-124	AT1G76160	2.8105	0.0923215	0.000280071
CX289756	C02016G10	aCL1930Contig1					2.32544	0.0834711	0.00029339
CX308214	C20007D12	aCL1930Contig1					4.3729	0.201067	0.000364609
CX289960	C02019A02	aCL1930Contig1					4.12323	0.114793	0.000239572
CX289705	C02016C05	aCL1930Contig1					3.05239	0.125279	0.0003226
CX289196	C02010C08	aCL3676Contig1	CitPME2	pectinesterase-like protein [Medicago truncatula] (ABO78117)	0	AT4G22010	1.81013	0.0786823	0.000341151
CX287863	C01014B11	aCL7479Contig1	CitPME3	pectinesterase-like protein [Arabidopsis thaliana] (NP_199656)	1e-140	AT5G48450	1.27204	0.127692	0.00188348
CX287153	C01005C07	aC01005C07SK_c	CitPME4	pectinesterase-like protein [Medicago truncatula] (ABP03551)	8e-12	AT4G12420	3.86431	0.209916	0.000471932
CX300698	C08001C06	aCL1492Contig1	CitPME5	unnamed protein product (Multicopper oxidase region) [Vitis vinifera] (CAO47501)	0	AT1G76160	2.54971	0.151296	0.000544789
CX304047	C16006B07	aCL120Contig2	CitPME6	pectinesterase CsPME1 [Citrus sinensis] (AAB57670)	6e-17	AT3G14310	-1.08506	0.0792966	0.000838895
CX289088	C02009A04	aCL6803Contig1	CitPAE1	pectin acetylesterase [Eucalyptus globulus] (ABG34283)	1e-99	AT3G62060	1.30262	0.087782	0.00069496
CX308390	C20009D08	aCL67Contig5	CitPAE2	pectinacetylesterase precursor [Vigna radiata] (CAA67728)	0	AT4G19420	2.73678	0.245774	0.00137953
CX301162	C08006F02	aCL67Contig5					2.04184	0.175317	0.00120671
CX305657	C18008E01	aCL67Contig5					2.62584	0.272674	0.00206901
CX308021	C20005B05	aCL67Contig5					2.5096	0.318249	0.0036361
CX288677	C02003B05	aCL7344Contig1	CitPAE3	pectinacetylesterase [Arabidopsis thaliana] (NP_850878)	2e-124	AT5G26670	1.37339	0.121207	0.00131948
TRANSFERASES & LYASES
CX308295	C20008D09	aCL6641Contig1	CitXLH1	xyloglucan endotransglucosylase [Betula pendula] (ABB72441)	1e-157	AT5G13870	5.03213	0.107861	0.000237831
CX289518	C02014B11	aC02014B11SK_c	CitXLH2	xyloglucan endotransglycosylase/hydrolase [Populus tremula x Populus tremuloides] (ABM91064)	5e-39	AT1G10550	4.80227	0.106359	0.000237831
CX308450	C20010B02	aCL5100Contig1	CitXLH3	xyloglucan endotransglycosylase 3 [Litchi chinensis] (ABK30789)	9e-135	AT3G23730	1.17748	0.143058	0.00322949
CX307914	C20003E10	aCL3827Contig2	CitPL1	pectate lyase [Prunus persica] (BAF43573)	9e-104	AT1G04680	2.66547	0.323821	0.00322949
EXPANSIN
CX299719	C07001E11	aCL1430Contig1	CitEXP1	expansin 2 [Malus hupehensis] (ABJ90221)	8e-113	AT1G69530	1.56092	0.0790619	0.000416624
CX291036	C03003C02	aCL1430Contig1					1.64747	0.085571	0.000440938
