# Supplementary material for: Comparative transcriptional survey between laser-microdissected cells from laminar abscission zone and petiolar cortical tissue during ethylene-promoted abscission in citrus leaves
Source: BMC Plant Biol. 2009 Oct 23;9:127. doi: 10.1186/1471-2229-9-127 (PMC2770498; doi:10.1186/1471-2229-9-127)
Supplement: Additional file 2 — List of citrus ESTs associated to cell wall biosynthesis. Expressed sequence tags (ESTs) and the corresponding genes associated with cells wall biosynthesis expressed preferentially in the laminar abscission zone cells (M>1) or in the petiolar cortical cells (M<1). [file 1471-2229-9-127-S2.XLS]

## Sheet: Additional File 2
GenBank Acc	Clone ID	CFGP-Contig/Singleton	Gene ID	Putative gene identification [species] (Accession No.)	E-value	Putative Ath ortholog	M	ES	P-value
PURINE / PYRIMIDINE METABOLISM
CX308044	C20005D07	aCL131Contig5		unknown protein (putative bis(5'-adenosyl)-triphosphatase) [Populus trichocarpa] (ABK95712)	2e-67	AT5G58240	1.06604	0.142957	0.00427508
CX289667	C02015H03	aCL673Contig1		unknown protein (putative adenosine kinase) [Populus trichocarpa] (ABK93840)	3e-180	AT5G03300	2.63056	0.269335	0.0019908
CX288546	C02001F05	aCL673Contig1					2.0925	0.226384	0.00231898
CX290664	C02008A07	aCL673Contig1					2.09237	0.227976	0.00236125
CX292814	C04019G12	aC04019G12SK_c		putative ribose phosphate pyrophosphokinase [Arabidopsis thaliana] (BAD43725)	5e-32	AT2G42910	2.75696	0.13838	0.000412437
CX289387	C02012E09	aC02012E09SK_c		ribonucleoside-diphosphate reductase large subunit [Arabidopsis thaliana] (AAC61773)	4e-30	AT2G21790	1.08238	0.117903	0.00236032
CX289354	C02012A10	aCL3516Contig1		At4g15640 (putative adenyl cyclase) [Arabidopsis thaliana] (ABF47129)	2e-84	AT4G15640	1.10737	0.104095	0.00156872
CX308201	C20007C11	aCL2557Contig1		unnamed protein (putative adenylate cyclase-associated protein) [Vitis vinifera] (CAO47635)	1e-174	AT4G34490	1.80486	0.0812631	0.000351386
CX300853	C08002H11	aCL591Contig1		nucleoside diphosphate kinase 1 [Brassica rapa] (BAB86292)	3e-68	AT4G09320	1.00015	0.122731	0.00331953
CX292922	C04023B08	aCL591Contig1					1.31111	0.120569	0.00147634
CX288980	C02007F04	aCL691Contig1		unknown protein (putative uridylate kinase) [Populus trichocarpa] (ABK96210)	2e-95	AT5G26667	3.1785	0.106565	0.000280071
CX288961	C02007D08	aCL691Contig1					3.02822	0.147234	0.000392253
PYRUVATE METABOLISM
CX292166	C04011C10	aCL2166Contig1	CitMDH	malate dehydrogenase [Nicotiana tabacum] (CAC12826)	1e-177	AT5G43330	1.17437	0.100345	0.00119146
CX308350	C20009A04	aCL2684Contig1	CitPEPCK	phosphoenolpyruvate carboxykinase [Flaveria trinervia] (BAB43907)	0	AT4G37870	1.38995	0.256316	0.0109549
CX305992	C18012G04	aC18012G04Rv_c	CitPDH1	unknown protein (putative pyruvate dehydrogenase) [Populus trichocarpa] (ABK93053)	3e-31	AT2G34590	1.35096	0.0866825	0.000637077
CX289892	C02018C03	aCL1980Contig1	CitPDH2	unknown protein (putative pyruvate dehydrogenase) [Populus trichocarpa] (ABK95003)	0	AT1G01090	1.18754	0.124243	0.002101
CX299818	C07002G09	aC07002G09SK_c	CitAACS	unknown protein (putative acyl-activating enzyme / acetoacetyl-CoA synthetase) [Populus trichocarpa] (ABK95768)	9e-11	AT1G65890	2.07737	0.199232	0.00165842
GLYCOLISIS
CX292157	C04011B11	aCL5895Contig1	CitINV1	neutral invertase 5 [Populus sp. UG-2006] (ABF50708)	2e-73	AT4G09510	1.7655	0.10138	0.000513703
CX292728	C04018H06	aCL3327Contig1	CitINV2	hypothetical protein (putative neutral invertase) [Vitis vinifera] (CAN63178)	0	AT1G56560	1.53448	0.15615	0.0019541
CX303607	C09003C01	aCL1418Contig1	CitPGM	unnamed protein (putative phosphoglucomutase) [Vitis vinifera] (CAO17695)	5e-111	AT5G51820	1.11895	0.180735	0.00741253
CX289058	C02008F03	aCL34Contig2	CitFBPA	fructose-bisphosphate aldolase-like [Solanum tuberosum] (ABB29926)	0	AT2G36460	1.20622	0.206853	0.00888192
CX307876	C20003B05	aCL220Contig2	CitTPI	triosephosphate isomerase [Glycine max] (ABA86966)	5e-127	AT3G55440	1.14074	0.109108	0.00164357
CX300257	C07008A05	aCL220Contig2					1.10934	0.12591	0.00265724
CX292208	C04011G05	aCL306Contig1	CitPGK	cytosolic phosphoglycerate kinase 1 [Populus nigra] (BAA33801)	0	AT1G79550	1.71474	0.0883501	0.000430816
CALLOSE SYNTHASES
CX289600	C02015B04	aCL6722Contig1	CitCaS1	unnamed protein (putative callose synthase) [Vitis vinifera] (CAO69741)	1e-86	AT4G04970	-1.13879	0.181471	0.00712533
CX291158	C03004G04	aCL6983Contig1	CitCaS2	callose synthase, catalytic subunit [Oryza sativa (japonica cultivar-group)] (NP_001058646)	5e-83	AT5G13000	-1.84357	-0.160194	0.0012543
CX302238	C08018F03	aCL6983Contig1					-1.26285	-0.17205	0.00446866
CELLULOSE SYNTHASES
CX287929	C01014H09	aCL3210Contig1	CitCeS1	cellulose synthase 5 [Eucalyptus grandis] (AAY60847)	0	AT4G32410	1.42757	0.10188	0.000793366
CX289616	C02015C09	aCL3210Contig1					2.89806	0.22877	0.000978271
CX302065	C08016G03	aC08016G03SK_c	CitCeS2	cellulose synthase [Populus tremuloides] (AAO25536)	0.001	-	2.06748	0.198113	0.00165399
CX308043	C20005D06	aCL4029Contig1	CitCeS3	cellulose synthase catalytic subunit [Gossypium hirsutum] (AAD39534)	1e-152	AT5G05170	1.43118	0.150432	0.00212385
CX294620	C03004B12	aCL4673Contig1	CitCeS4	cellulose synthase CesA1 [Boehmeria nivea] (AAY78952)	1e-133	AT4G32410	2.41014	0.162465	0.00069496
NUCLEOTIDE-SUGAR INTERCONVERTING ENZYMES
CX289246	C02010G12	aCL1524Contig1	CitUGP1	UDP-glucose pyrophosphorylase [Populus tremula x Populus tremuloides] (ABB88893)	0	AT5G17310	1.31061	0.172384	0.00403584
CX287285	C01006H02	aCL1524Contig1					1.32156	0.125914	0.00162556
CX290099	C02020E02	aCL4761Contig1	CitUGP2	UDP-glucose pyrophosphorylase [Musa acuminata] (AAF19422)	8e-48	AT5G17310	1.43296	0.0976329	0.000710715
CX289838	C02017F09	aCL304Contig1	CitUGD1	UDP-glucose dehydrogenase [Glycine max] (AAB58398)	0	AT5G15490	2.12724	0.0895782	0.000331809
CX291895	C04006F12	aC04006F12SK_c	CitUGD2	UDP-glucose dehydrogenase [Populus tomentosa] (AAR32717)	4e-57	AT3G29360	2.22882	0.156325	0.000763799
CX308218	C20007E05	aCL556Contig1	CitAXS	AXS2 (UDP-D-apiose/UDP-D-xylose synthase 2) [Arabidopsis thaliana] (NP_563807)	0	AT1G08200	1.88186	0.0908289	0.000388438
CX288785	C02004D04	aCL556Contig1					1.58577	0.083717	0.000449245
CX289041	C02008D08	aCL556Contig1					1.88938	0.0962133	0.000419949
CX308115	C20006C07	aCL556Contig1					2.07326	0.127891	0.000589743
CX288532	C02001E03	aCL556Contig1					1.13213	0.214762	0.0119168
CX289321	C02011F09	aCL1647Contig1	CitUXS1	UDP-xilose synthase [Populus tomentosa] (AAX37335)	0	AT3G62830	1.17033	0.1128	0.00168335
CX288805	C02004F02	aCL1647Contig1					1.54064	0.173218	0.00258152
CX289268	C02011A11	aCL1799Contig2	CitUXS2	unknown protein (putative UDP-xilose synthase) [Populus trichocarpa] (ABK95438)	0	AT2G28760	1.09539	0.0878838	0.00101345
CX300381	C07009E10	aC07009E10SK_c	CitGMP	GDP-mannose pyrophosphorylase [Arabidopsis thaliana] (NP_177629)	4e-34	AT1G74910	2.15925	0.188895	0.00127906
CX288938	C02007B07	aCL1394Contig1	CitGMD	GDP-D-mannose-4,6-dehydratase [Vitis vinifera] (CAN64284)	0	AT3G51160	1.47277	0.0861551	0.000533658
PECTIN BIOSYNTHESIS ENZYMES
CX287031	C01003G11	aCL2434Contig2	CitQUA1	QUA1 (QUASIMODO1); polygalacturonate 4-alpha-galacturonosyltransferase [Arabidopsis thaliana] (NP_189150)	4e-100	AT3G25140	1.85296	0.0814891	0.000342028
CX308166	C20006H07	aCL4197Contig1	CitQUA2	unnamed protein product (putative methyltransferase) [Vitis vinifera] (CAO61711)	0	AT1G78240	1.8825	0.0981699	0.000444806
GLYCOSYLTRANSFERASES
CX301046	C08005B05	aC08005B05SK_c		unnamed protein (putative xyloglucan galactosyltransferase) [Vitis vinifera] (CAO40549)	4e-59	AT2G20370	1.64522	0.100705	0.000585067
CX289521	C02014C02	aCL6097Contig1		unnamed protein product (putative glycosyltransferase) [Vitis vinifera] (CAO61097)	3e-28	AT1G75420	1.38352	0.131027	0.00374548
CX287031	C01003G11	aCL6097Contig1					1.85296	0.0814891	0.000342028
CX287252	C01006E03	aC01006E03SK_c		putative glucosyltransferase-3 [Oryza sativa Japonica Group] (BAD54637)	2e-07	AT4G15500	4.41782	0.10787	0.000237831
CX289601	C02015B05	aCL8573Contig1		unnamed protein product (putative UDP-glucoronosyltransferase) [Vitis vinifera] (CAO69083)	2e-92	AT3G55700	-1.47594	0.291626	0.0134157
CX306334	C18016H08	aCL1582Contig1		unnamed protein product (putative UDP-glucoronosyltransferase) [Vitis vinifera] (CAO69089)	4e-178	AT3G11340	-1.30851	0.174527	0.0042061
CX291001	C03002G08	aCL6589Contig1		unnamed protein product (putative galactosyltransferase) [Vitis vinifera] (CAO17944)	7e-09	AT1G33430	-1.07259	0.0856844	0.00100495
CX292226	C04011H12	aCL194Contig1		unnamed protein product (putative UDP-glucosyltransferase) [Vitis vinifera] (CAO47873)	1e-97	AT2G23260	-1.78388	0.390512	0.018177
CX300020	C07005B05	aCL6097Contig1		unnamed protein product (putative glycosyltransferase) [Vitis vinifera] (CAO61097)	3e-28	AT1G75420	-1.10755	0.151932	0.00456692
LIGNIN BIOSYNTHESIS
CX291041	C03003C08	aCL1401Contig1	CitLAC1	unnamed protein (putative laccase) [Vitis vinifera] (CAO15750)	0	AT3G09220	-2.09641	0.171092	0.00105915
CX292067	C04010B04	aCL1401Contig1					-3.84038	0.245383	0.000633898
CX290951	C03002B07	aCL1401Contig1					-1.01858	0.0836819	0.00107544
