# Supplementary material for: Comparative transcriptional survey between laser-microdissected cells from laminar abscission zone and petiolar cortical tissue during ethylene-promoted abscission in citrus leaves
Source: BMC Plant Biol. 2009 Oct 23;9:127. doi: 10.1186/1471-2229-9-127 (PMC2770498; doi:10.1186/1471-2229-9-127)
Supplement: Additional file 4 — List od citrus ESTs associated to protein biosynthesis and metabolism. Expressed sequence tags (ESTs) and the corresponding genes associated with protein biosynthesis and metabolism expressed preferentially in the laminar abscission zone cells (M>1) or in the petiolar cortical cells (M<1). [file 1471-2229-9-127-S4.XLS]

## Sheet: Additional File 4
GenBank Acc	Clone ID	CFGP-Contig/Singleton	Gene ID	Putative gene identification [species] (Accession No.)	E-value	Putative Ath ortholog	M	ES	P-value
40S RIBOSOMAL PROTEINS
CX301009	C08004G01	aCL285Contig1		unknown protein (putative 40S ribosomal protein S2) [Populus trichocarpa] (ABK94437)	1e-131	AT3G57490	1.48976	0.276415	0.0111453
CX290108	C02020E11	aCL285Contig2					1.03316	0.251173	0.0245885
CX287286	C01006H03	aCL285Contig2					1.07082	0.257992	0.0239514
CX289481	C02013G06	aCL180Contig1		unknown protein (putative 40S ribosomal protein S3a) [Populus trichocarpa] (ABK93373)	2e-127	AT4G34670	3.38271	0.331504	0.00175917
CX289203	C02010D04	aCL180Contig1					3.34645	0.256979	0.000921782
CX289400	C02012G01	aCL180Contig1					3.44021	0.349179	0.00193779
CX305206	C18002E05	aCL180Contig1					1.33073	0.0947106	0.000788381
CX292769	C04019C11	aCL180Contig1					2.56849	0.293023	0.00268622
CX290155	C02021B01	aCL180Contig1					1.31922	0.168429	0.003711
CX308238	C20007G03	aCL180Contig2		unknown protein (putative 40S ribosomal protein S3) [Populus trichocarpa] (ABK93373)	1e-127	AT4G34670	2.75673	0.352256	0.00371916
CX289674	C02015H10	aCL1496Contig1		unnamed protein product (putative 40S ribosomal protein S3) [Vitis vinifera] (CAO65275)	3e-120	AT5G35530	2.11102	0.136218	0.000642007
CX290013	C02019E09	aCL1496Contig1					1.96449	0.128194	0.000652973
CX301308	C08008C07	aCL1496Contig1					1.56596	0.125699	0.00101452
CX306167	C18014G09	aCL1496Contig1					1.31335	0.10854	0.00108729
CX308001	C20004H03	aCL1496Contig1					1.12005	0.149585	0.00421952
CX289636	C02015E07	aCL2709Contig2		unnamed protein product (putative 40S ribosomal protein S3) [Vitis vinifera] (CAO65275)	1e-100	AT2G31610	2.01096	0.113347	0.000498264
CX293906	C05002D03	aCL910Contig1		40S ribosomal S4 protein [Glycine max] (AAM93434)	1e-142	AT5G07090	1.35684	0.109554	0.00102634
CX290660	C02006H09	aCL664Contig1		unknown protein (putative 40S ribosomal protein S5) [Picea sitchensis] (ABK23207)	8e-98	AT3G11940	1.2705	0.0951486	0.000875467
CX300039	C07005D05	aCL664Contig1					1.20466	0.108883	0.00140554
CX287726	C01012F11	aCL664Contig3					1.09266	0.0905514	0.00109458
CX308405	C20009E12	aCL887Contig1		unknown protein (putative 40S ribosomal protein S6) [Populus trichocarpa] (ABK92992)	5e-131	AT5G10360	1.72616	0.0844778	0.000396681
CX293934	C05002G02	aCL887Contig1					1.13302	0.0831351	0.000845333
CX292406	C04015D04	aCL887Contig1					1.18346	0.118803	0.00188348
CX301116	C08005H10	aCL1532Contig1		unknown protein (putative 40S ribosomal protein S7) [Populus trichocarpa] (ABK94915)	8e-94	AT5G16130	3.31277	0.213006	0.000638339
CX301168	C08006F09	aCL1532Contig1					3.18833	0.236437	0.000862132
CX300923	C08003G04	aCL1532Contig1					2.11276	0.243378	0.00275485
CX292070	C04010B07	aCL2457Contig1		hypothetical protein OsI_014902 (putative 40S ribosomal protein S8) [Oryza sativa (indica cultivar-group)] (EAY93669)	3e-111	AT5G20290	1.18925	0.0888534	0.000871938
CX289435	C02013B09	aCL362Contig1		40S ribosomal protein S9 [Catharanthus roseus] (CAG47084)	8e-101	AT5G39850	1.09456	0.089729	0.0010689
CX288895	C02006F05	aCL362Contig1					1.13309	0.104094	0.00147163
CX289418	C02012H10	aCL115Contig2		unknown protein (putative 40S ribosomal protein S10) [Populus trichocarpa] (ABK93941)	5e-91	AT4G25740	1.04244	0.122418	0.00292125
CX300307	C07008E12	aCL51Contig3		40S ribosomal protein S11 [Euphorbia esula] (AAF34771)	9e-86	AT3G48930	1.44055	0.109909	0.00090926
CX289304	C02011E04	aCL51Contig3					1.9502	0.102781	0.000447881
CX288850	C02006B04	aCL51Contig3					1.61357	0.11818	0.000842508
CX305208	C18002E07	aCL51Contig3					1.27099	0.133393	0.00211588
CX308064	C20005F05	aCL51Contig3					1.38074	0.0858013	0.000598092
CX291844	C04005H10	aCL1495Contig1		cytoplasmic ribosomal protein S13 [Solanum lycopersicum] (AAY97868)	2e-60	AT4G00100	1.45023	0.0894661	0.000589743
CX292798	C04019F06	aCL1739Contig2		cytoplasmic ribosomal protein S13-like [Solanum tuberosum] (ABB86273)	3e-79	AT4G00100	2.07825	0.118903	0.000510292
CX289989	C02019C07	aCL3036Contig1		unknown protein (putative 40S ribosomal protein S14) [Populus trichocarpa] (ABK93131)	3e-27	AT4G33865	1.38293	0.0931059	0.000694628
CX301708	C08012F11	aCL3036Contig2					1.17924	0.0833224	0.00077705
CX301019	C08004H01	aCL7276Contig1		40S ribosomal protein S14 [Suberites domuncula] (AAX48890)	2e-61	AT3G52580	1.11804	0.0800078	0.000796928
CX301471	C08010A12	aCL1281Contig2		unnamed protein product (putative 40S ribosomal protein S15) [Vitis vinifera] (CAO71298)	1e-75	AT5G09510	1.62636	0.0805116	0.000405085
CX301471	C08010A12	aCL1281Contig2					1.29899	0.116413	0.00137367
CX291240	C03005G01	aCL1281Contig2					1.67538	0.38871	0.0214951
CX293844	C05001E07	aCL1963Contig1		unknown protein (putative 40S ribosomal protein S15) [Solanum tuberosum] (ABA46758)	1e-67	AT5G59850	2.01559	0.108235	0.000463349
CX300472	C07010F03	aCL4513Contig1		unknown protein (putative 40S ribosomal protein S16) [Populus trichocarpa] (ABK92774)	7e-73	AT2G09990	2.24394	0.176924	0.000978271
CX300292	C07008D09	aCL429Contig1		40S ribosomal protein S18 (RPS18B) [Arabidopsis thaliana] (NP_564434)	2e-80	AT4G09800	1.3608	0.141531	0.0020737
CX303669	C09003H06	aCL429Contig2					1.48298	0.167291	0.00260992
CX290659	C02006H01	aCL429Contig4					1.45358	0.134275	0.00149396
CX289957	C02018H10	aCL429Contig4					1.07609	0.108633	0.0019126
CX288883	C02006E04	aCL429Contig4					1.5326	0.196436	0.00375194
CX289977	C02019B07	aCL429Contig4					1.01159	0.156922	0.0065999
CX291873	C04006D06	aCL429Contig4					1.32527	0.272512	0.0150623
CX292685	C04018D08	aCL2472Contig1		unknown protein (putative 40S ribosomal protein S19) [Populus trichocarpa] (ABK95517)	9e-72	AT5G61170	2.44162	0.232976	0.00163258
CX292718	C04018G06	aCL2472Contig2					3.05359	0.283161	0.00151111
CX292948	C04023F06	aCL2472Contig2					1.89553	0.176634	0.00153316
CX307753	C20001D08	aCL3908Contig1		40S ribosomal protein S19 [Solanum tuberosum] (1909359A)	2e-61	AT3G04920	-1.11734	0.194581	0.00929638
CX308187	C20007B07	aCL1216Contig1		hypothetical protein (putative 40S ribosomal protein S10/S20) [Vitis vinifera] (CAN62522)	3e-61	AT3G47370	2.46591	0.162797	0.000667323
CX307953	C20004B02	aCL1216Contig1					2.21779	0.210278	0.00160724
CX302037	C08016D11	aCL1216Contig1					1.2685	0.122222	0.00168335
CX304030	C16005H11	aCL1216Contig1					1.22049	0.126885	0.00207255
CX303627	C09003D10	aCL1216Contig1					1.79984	0.143362	0.00099828
CX304181	C16007F10	aCL1216Contig1					1.39189	0.192956	0.00470371
CX304030	C16005H11	aCL1216Contig1		hypothetical protein (putative 40S ribosomal protein S20) [Vitis vinifera] (CAN62522)	3e-61	AT3G47370	1.22049	0.126885	0.00207255
CX303627	C09003D10	aCL1216Contig1					1.79984	0.143362	0.00099828
CX304181	C16007F10	aCL1216Contig1					1.39189	0.192956	0.00470371
CX300027	C07005C03	aCL2960Contig2		hypothetical protein (putative 40S ribosomal protein S21) [Vitis vinifera] (CAN83594)	1e-37	AT5G27700	1.15871	0.0956988	0.00108717
CX292591	C04017D06	aCL918Contig1		unknown protein (putative 40S ribosomal protein S23) [Solanum tuberosum] (ABB16993)	8e-75	AT5G02960	2.09976	0.152769	0.000832346
CX300446	C07010D01	aCL918Contig1					2.74594	0.163307	0.000547229
CX300043	C07005D09	aCL918Contig1					1.67033	0.116799	0.00075699
CX291734	C04002H06	aCL918Contig1					2.24901	0.15794	0.000765409
CX292087	C04010D03	aCL918Contig1					1.55603	0.18578	0.00307502
CX294300	C05014H01	aCL1009Contig2		unknown protein (putative 40S ribosomal protein S23) [Solanum tuberosum] (ABB16993)	2e-76	AT5G02960	1.38971	0.188237	0.00439738
CX289925	C02018F01	aCL1696Contig1		unknown protein (putative 40S ribosomal protein S24) [Populus trichocarpa] (ABK93908)	1e-64	AT3G04920	1.64967	0.0809041	0.000398381
CX290110	C02020F01	aCL1696Contig1					2.12216	0.114071	0.000463349
CX294021	C05004H08	aCL1543Contig1		unknown protein (putative 40S ribosomal protein S25) [Picea sitchensis] (ABK21138)	2e-52	AT2G21580	1.30704	0.183559	0.00488418
CX289335	C02011G12	aC02011G12SK_c		unnamed protein product (putative 40S ribosomal protein S26) [Vitis vinifera] (CAO41487)	3e-47	AT2G40510	2.20975	0.184197	0.00111349
CX293974	C05004C06	aCL2697Contig2		unknown protein (putative 40S ribosomal protein S29) [Populus trichocarpa] (ABK93131)	3e-27	AT4G33865	1.49235	0.122116	0.00106409
60S RIBOSOMAL PROTEINS
CX289618	C02015C11	aCL1006Contig1		unnamed protein product (putative 60S acidic ribosomal protein PO) [Vitis vinifera] (CAO41330)	2e-143	AT3G09200	1.57162	0.102836	0.000657649
CX305499	C18006E05	aCL309Contig2		unnamed protein product (putative 60S ribosomal protein L4/L1) [Vitis vinifera] (CAO22101)	4e-71	AT3G09630	1.79119	0.110443	0.000589743
CX307980	C20004E04	aCL309Contig3					1.632	0.129373	0.000985873
CX293941	C05002H02	aCL309Contig1		unnamed protein product (putative 60S ribosomal protein L4/L1) [Vitis vinifera] (CAO22101)	0	AT3G09630	2.46961	0.0918182	0.000297184
CX288533	C02001E04	aCL309Contig1					1.17261	0.238916	0.0146836
CX291706	C04002E05	aCL2706Contig2					1.96241	0.261551	0.00420153
CX301526	C08010F11	aC08010F11SK_c		unnamed protein product (putative 60S acidic ribosomal protein P1) [Tetraodon nigroviridis] (CAF99395)	2e-18	AT5G47700	-1.34726	0.109806	0.00105368
CX300210	C07007E03	aCL1419Contig3		unknown protein (putative 60S acidic ribosomal protein P2) [Populus trichocarpa] (ABK94130)	2e-46	AT3G44590	1.43998	0.08736	0.000576457
CX288516	C02001C09	aCL621Contig1		hypothetical protein (putative 60S ribosomal protein L3) [Vitis vinifera] (CAN63848)	0	AT1G61580	1.64697	0.105507	0.000634225
CX291091	C03004A01	aCL3061Contig1		60S acidic ribosomal protein P3 [Corchorus olitorius] (ABS72187)	2e-44	AT5G57290	1.82926	0.135654	0.000862132
CX292378	C04015A04	aCL3061Contig1					2.06237	0.256957	0.00346876
CX288779	C02004C10	aCL7248Contig1		unnamed protein product (putative 60S ribosomal protein L3) [Vitis vinifera] (CAO46860)	1e-42	AT1G61580	1.85157	0.180786	0.00174489
CX289199	C02010C11	aCL170Contig1		unknown protein (putative 60S ribosomal protein L5) [Populus trichocarpa] (ABK95061)	8e-154	AT3G25520	2.91977	0.158998	0.000474001
CX308205	C20007D03	aCL579Contig2		unknown protein (putative 60S ribosomal protein L5) [Populus trichocarpa] (ABK95061)	3e-151	AT5G39740	2.12657	0.230098	0.00231918
CX299994	C07004G12	aCL579Contig2					2.55671	0.333898	0.00395731
CX288724	C02003F10	aCL389Contig2		unknown protein (putative 60S ribosomal protein L6) [Populus trichocarpa] (ABK94136)	6e-92	AT1G33140	1.68479	0.140441	0.00111349
CX290128	C02020G07	aCL389Contig2					1.12162	0.109072	0.00173155
CX291901	C04006G06	aCL389Contig2					2.12275	0.0820472	0.000306414
CX300763	C08002A02	aCL1988Contig1		60S ribosomal protein L6-like protein [Panax quinquefolius] (ABX71676)	1e-109	AT1G74050	1.88381	0.106674	0.000503392
CX287159	C01005D01	aCL1988Contig1					2.31046	0.165729	0.000800763
CX290194	C02021E06	aCL1988Contig1					1.3318	0.115324	0.00124158
CX300934	C08003H04	aC08003H04SK_c		60S ribosomal protein L7A (RPL7aB) [Arabidopsis thaliana] (NP_191846)	1e-44	AT3G62870	1.25102	0.157483	0.00357161
CX288611	C02002D04	aCL682Contig1		unnamed protein product (putative 60S ribosomal protein L7) [Vitis vinifera] (CAO69559)	3e-120	AT3G13580	2.56623	0.168771	0.00066434
CX302099	C08017B03	aCL2451Contig2		60S ribosomal protein L7 [Solanum tuberosum] (1909359B)	5e-113	AT3G13580	1.85613	0.194915	0.00211816
CX299740	C07001H04	aCL71Contig1		unknown protein (putative 60S ribosomal protein L8) [Populus trichocarpa] (ABK94183)	9e-145	AT2G18020	1.46837	0.10729	0.000838895
CX292887	C04022F10	aCL71Contig2					1.93233	0.149687	0.000931692
CX300726	C08001E12	aCL1739Contig2					1.42036	0.0908754	0.000634225
CX299921	C07004A08	aCL1721Contig1		unnamed protein product (putative 60S ribosomal protein L8) [Vitis vinifera] (CAO48233)	3e-147	AT4G36130	1.03768	0.119605	0.00275516
CX300809	C08002E02	aC08002E02SK_c		unnamed protein product (putative 60S ribosomal protein L10) [Vitis vinifera] (CAO68740)	4e-57	AT1G26910	1.69985	0.0881597	0.000439735
CX289446	C02013C10	aCL1446Contig1		60S ribosomal protein L10A [Arabidopsis thaliana] (NP_197636)	4e-110	AT5G22440	1.80414	0.169235	0.0015638
CX290126	C02020G05	aCL1446Contig1					2.39839	0.194493	0.00103784
CX289308	C02011E08	aCL1274Contig1		60S ribosomal protein L11 [Medicago sativa] (P46287)	4e-96	AT5G45775	1.46132	0.109094	0.000871938
CX292632	C04017G12	aCL6987Contig1		60S ribosomal protein L11 [Medicago sativa] (P46287)	1e-95	AT5G45775	1.70242	0.130122	0.000911962
CX287777	C01013C02	aC01013C02SK_c		unnamed protein product (putative 60S ribosomal protein L13) [Vitis vinifera] (CAO64572)	3e-19	AT3G49010	1.75015	0.244108	0.0047854
CX291915	C04006H12	aCL484Contig1		60S ribosomal protein L13A (RPL13aD) [Arabidopsis thaliana] (NP_199687)	2e-105	AT5G48760	1.44013	0.155412	0.00230205
CX288714	C02003E11	aCL1034Contig1		unnamed protein product (putative 60S ribosomal protein L13) [Vitis vinifera] (CAO64572)	3e-103	AT3G49010	1.96564	0.127677	0.000648794
CX289454	C02013D09	aCL742Contig1		hypothetical protein (putative 60S ribosomal protein L15e) [Vitis vinifera] (CAN68893)	4e-115	AT4G16720	2.25581	0.137619	0.000585067
CX289106	C02009B12	aCL4151Contig1		unknown protein (putative 60S ribosomal protein L15) [Populus trichocarpa] (ABK93513)	3e-78	AT1G70600	1.31601	0.161067	0.00330461
CX289453	C02013D08	aCL4151Contig1					1.2244	0.288949	0.0225596
CX300751	C08001H01	aCL5094Contig1					1.5819	0.0934243	0.000542512
CX289102	C02009B07	aCL5094Contig1					1.89953	0.126517	0.000678192
CX302140	C08017E11	aCL1602Contig1		unknown protein (putative 60S ribosomal protein L17) [Populus trichocarpa] (ABK93299)	4e-91	AT1G67430	1.27915	0.086399	0.000697899
CX300441	C07010C07	aCL2028Contig1		60S ribosomal protein L17 [Triticum aestivum] (AAP80667)	6e-75	AT3G04400	1.54128	0.113209	0.000846162
CX292470	C04016B02	aCL2028Contig1					1.73527	0.258538	0.0058778
CX288809	C02004F07	aCL3268Contig1		unnamed protein product (putative 60S ribosomal protein L17) [Vitis vinifera] (CAO68287)	7e-88	AT1G67430	1.07054	0.15872	0.00578072
CX306172	C18014H06	aCL1025Contig1		unknown protein (putative 60S ribosomal protein L18) [Populus trichocarpa] (ABK93213)	4e-98	AT2G34480	3.20235	0.0796127	0.000237831
CX289590	C02015A03	aCL1025Contig1					3.15894	0.0898808	0.000245558
CX308347	C20009A01	aCL1025Contig1					2.34678	0.145402	0.00059504
CX289026	C02008C01	aCL741Contig2		unknown protein (putative 60S ribosomal protein L19) [Populus trichocarpa] (ABK93587)	4e-104	AT1G02780	2.05795	0.0866115	0.000331809
CX299827	C07002H08	aCL837Contig2		ABF93903.1| 60S ribosomal protein L21, putative, expressed [Oryza sativa (japonica cultivar-group)]	5e-88	AT1G57860	1.73498	0.11237	0.000646954
CX292519	C04016F03	aCL6912Contig1		60S ribosomal protein L23A [Fritillaria agrestis] (O22644)	5e-69	AT2G39460	1.35049	0.162337	0.00313089
CX289240	C02010G06	aCL268Contig1		unknown protein (putative 60S ribosomal protein L24) [Populus trichocarpa] (ABK92699)	1e-80	AT2G36620	1.30067	0.0844356	0.000647986
CX289394	C02012F05	aCL268Contig1					1.50141	0.101477	0.000698682
CX300692	C08001B12	aCL268Contig1					1.03977	0.0860575	0.00109123
CX288858	C02006B12	aCL268Contig1					1.05341	0.138097	0.00400532
CX300045	C07005D11	aCL268Contig2		unknown protein (putative 60S ribosomal protein L24) [Populus trichocarpa] (ABK92733)	8e-82	AT2G36620	1.2561	0.0892725	0.000785703
CX301607	C08011F03	aC08011F03SK_c		predicted protein (putative 60S ribosomal protein L26) [Nematostella vectensis] (XP_001641170)	4e-38	AT5G67510	-1.03131	0.0785547	0.00090926
CX308081	C20005H03	aCL2000Contig1		unknown protein (putative 60S ribosomal protein L28) [Populus trichocarpa] (ABK92708)	8e-63	AT2G19730	2.60571	0.132686	0.000419949
CX294255	C05014C04	aCL2000Contig1					2.85369	0.232328	0.00105106
CX308396	C20009E03	aCL2385Contig1		hypothetical protein (putative 60S ribosomal protein L29) [Vitis vinifera] (CAN65958)	2e-26	AT3G06680	1.06322	0.112578	0.00217016
CX288610	C02002D03	aCL1383Contig1		unknown protein (putative 60S ribosomal protein L30) [Populus trichocarpa] (ABK93914)	3e-51	AT1G77940	1.26088	0.0941777	0.000871938
CX294306	C05014H11	aCL1383Contig2					1.96248	0.097482	0.000406296
CX289111	C02009C05	aCL2890Contig1		unknown protein (putative 60S ribosomal protein L31) [Populus trichocarpa] (ABK95589)	3e-57	AT5G56710	1.93572	0.0825639	0.000334414
CX305255	C18003C02	aCL2890Contig1					1.77811	0.0952788	0.000463078
CX305289	C18003G05	aCL2890Contig1					1.4999	0.108418	0.000817812
CX287595	C01011C06	aCL163Contig1		unknown protein (putative 60S ribosomal protein L32) [Populus trichocarpa] (ABK93702)	4e-67	AT4G18100	2.56796	0.247473	0.00168335
CX291703	C04002D12	aCL163Contig1					2.439	0.246358	0.00191631
CX287043	C01003H11	aCL3214Contig1		hypothetical protein (putative 60S ribosomal protein L32) [Vitis vinifera] (CAN74433)	1e-67	AT4G18100	2.86018	0.157086	0.000480514
CX290192	C02021E04	aCL7760Contig1		hypothetical protein (putative 60S ribosomal protein L34) [Vitis vinifera] (CAN75201)	5e-58	AT1G26880	1.94314	0.203661	0.00210919
CX287838	C01013H07	aCL3637Contig1		hypothetical protein (putative 60S ribosomal protein L35) [Vitis vinifera] (CAN64195)	4e-57	AT1G74270	2.47678	0.216481	0.00127728
CX299946	C07004C10	aCL870Contig1		hypothetical protein (putative 60S ribosomal protein L36) [Vitis vinifera] (CAN64895)	3e-51	AT5G02450	1.78823	0.105999	0.000544789
CX292238	C04013A12	aCL2781Contig1		hypothetical protein (putative 60S ribosomal protein L36) [Vitis vinifera] (CAN64895)	7e-51	AT3G53740	2.00829	0.174355	0.00125108
CX287518	C01010D09	aCL2398Contig1		unknown protein (putative 60S ribosomal protein L37) [Populus trichocarpa] (ABK93424)	2e-46	AT3G10950	1.88854	0.319343	0.00852807
CX308000	C20004G10	aCL2398Contig2					1.92503	0.245509	0.00370065
CX307999	C20004G09	aCL2398Contig2					2.58884	0.232585	0.0013804
CX301579	C08011C09	aCL2398Contig2					1.5704	0.156397	0.00183975
CX289930	C02018F06	aCL2398Contig2					2.04941	0.156087	0.00090926
CX294362	C05015G03	aCL5287Contig1		unknown protein (putative 60S ribosomal protein L37) [Populus trichocarpa] (ABK93424)	7e-46	AT3G10950	1.41852	0.109112	0.00092291
CX289282	C02011C01	aCL1259Contig1		unknown protein (putative 60S ribosomal protein L38) [Populus trichocarpa] (ABK92931)	2e-31	AT3G59540	2.59869	0.358527	0.00464578
CX289403	C02012G06	aCL1259Contig2					2.39626	0.301583	0.00356957
CX292761	C04019C03	aCL2706Contig2		unknown protein (putative 60S ribosomal protein L38) [Populus trichocarpa] (ABK92931)	4e-31	AT3G59540	1.95104	0.129143	0.000671209
CX300075	C07005G08	aCL3363Contig1		unknown protein (putative 60S ribosomal protein L39) [Populus trichocarpa] (ABK93945)	2e-23	AT4G31985	1.08685	0.0824687	0.000905827
CHLOROPLAST & MITOCHONDRIA RIBOSOMAL PROTEINS
CX299948	C07004D01	aCL1263Contig1		Chloroplast 50S ribosomal protein L2 [Vitis vinifera] (CAD29834)	6e-87	ATCG01310	-1.25857	0.200596	0.00712884
CX291249	C03005G12	aCL344Contig1		unknown protein (putative 50S ribosomal protein L3) [Populus trichocarpa] (ABK95213)	4e-137	AT3G17465	1.84516	0.110084	0.00133002
CX287632	C01011F08	aCL3650Contig1		unnamed protein product (putative 50S ribosomal protein L5) [Vitis vinifera] (CAO39685)	9e-116	AT4G01310	-1.00528	0.0859551	0.00119419
CX289307	C02011E07	aCL4057Contig1	CitHLP	unnamed protein product (putative 50S ribosomal protein L14; HUELLENLOS-like protein) [Vitis vinifera] (CAO40344)	2e-61	AT5G46160	1.17473	0.130504	0.00249367
CX300414	C07010A03	aCL3424Contig1		unknown protein (putative 50S ribosomal protein L18) [Populus trichocarpa] (ABK95541)	1e-59	AT1G48350	-2.06747	0.0824821	0.000311668
TRANSLATION INITIATION & ELONGATION FACTORS
CX289179	C02010B01	aCL2152Contig1		unknown protein (putative translation initiation factor eIF3-gamma) [Populus trichocarpa] (ABK92468)	8e-173	AT1G10840	1.66539	0.221254	0.00416435
CX289492	C02013H06	aCL2152Contig1					1.67484	0.31147	0.011231
CX292082	C04010C07	aCL1703Contig1		unknown protein (putative translational initiation factor eIF4-alpha) [Populus trichocarpa] (ABK94270)	0	AT3G13920	2.43657	0.0942213	0.000306414
CX299739	C07001H03	aCL1703Contig1					1.38499	0.139992	0.00191826
CX300972	C08004C08	aCL963Contig2		translational initiation factor eIF1 [Potamogeton distinctus] (BAF63490)	1e-20	AT5G54760	-1.11698	0.113471	0.00194321
CX300089	C07005H10	aCL1105Contig1		translation initiation factor eEF5A [Carica papaya] (ABS01354)	2e-81	AT1G13950	-1.12707	0.0795861	0.00077705
CX292582	C04017C08	aCL1105Contig1					-1.29282	0.0808839	0.00060287
CX302347	C08019G07	aCL1105Contig1					-1.10852	0.0845456	0.00090926
CX289482	C02013G07	aCL21Contig2		Os03g0177400 (translation elongation factor eEF1-alpha) [Oryza sativa (japonica cultivar-group)] (NP_001049145)	0	AT5G60390	1.74842	0.14094	0.00102204
CX287875	C01014C12	aCL21Contig2					1.74042	0.134047	0.00092364
CX289629	C02015D12	aCL21Contig2					1.88054	0.0789203	0.000330957
CX289974	C02019B04	aCL21Contig2					1.8988	0.174537	0.00147442
CX290139	C02020H06	aCL21Contig2					1.31098	0.127515	0.00173163
CX292738	C04019A04	aCL21Contig2					1.19983	0.132487	0.00245319
CX301129	C08006B02	aCL21Contig3		translation elongation factor 1A-2 [Gossypium hirsutum] (ABA12218)	0	AT5G60390	1.79554	0.18699	0.0020751
CX291758	C04004D02	aCL1497Contig2		unnamed protein product (putative translational elongation factor eEF1A) [Vitis vinifera] (CAO68285)	1e-103	AT1G30230	1.55187	0.0943891	0.00057991
CX290655	C02006D01	aC02006D01SK_c		unknown protein (putative translation elongation factor eEF1-beta) [Populus trichocarpa] (ABK92471)	3e-31	AT1G30230	2.01183	0.084554	0.00033173
CX290877	C03001C01	aCL352Contig1		unknown protein (putative translation elongation factor eEF1-beta) [Populus trichocarpa] (ABK92471)	2e-93	AT5G12110	1.44737	0.136524	0.00158446
CX289318	C02011F06	aCL352Contig2					1.79557	0.0970407	0.000467114
CX301031	C08005A02	aCL41Contig2		LOS1 (Low expression of osmotically responsive genes 1); translation elongation factor/ translation factor, nucleic acid binding; elongation factor 2 [Arabidopsis thaliana] (NP_849818)	0	AT1G56070	1.23354	0.138367	0.00256765
CX289260	C02011A03	aCL41Contig2					1.63859	0.104242	0.000625593
CX292271	C04013D10	aCL41Contig1		embryo-specific protein-related (translation elongation factor EF-2) [Arabidopsis thaliana] (NP_201026)	4e-44	AT5G62200	-1.97922	0.0939713	0.000381537
CX293825	C05001B05	aCL963Contig1		putative translation factor [Sonneratia caseolaris] (ABQ42058)	2e-54	AT1G54290	-1.42228	0.188812	0.00415231
UBIQUITIN (UBQ) / 26S PROTEASOME PROTEOLYTIC PATHWAY
UBQs
CX300302	C07008E07	aCL462Contig1	CitUBQ1	ubiquitin extension protein [Solanum tuberosum] (CAA71132)	1e-85	AT2G47110	1.19447	0.108815	0.00143434
CX289052	C02008E09	aCL462Contig1					1.71116	0.0869806	0.00041943
CX294299	C05014G11	aCL462Contig1					1.53374	0.08926	0.000528371
CX300301	C07008E06	aCL462Contig1					1.27165	0.100007	0.00097432
CX306224	C18015E09	aCL4Contig31	CitUBQ2	polyubiquitin [Petroselinum crispum] (CAA45621)	0	AT4G05320	1.19477	0.18832	0.00691165
CX287888	C01014E02	aCL24Contig5	CitUBQ3	ubiquitin fusion protein [Arachis hypogaea] (AAZ20285)	2e-67	AT3G52590	1.11342	0.0885226	0.00099427
CX294629	C04011C05	aCL4Contig4	CitUBQ4	polyubiquitin [Petroselinum crispum] (CAA45621)	1e-123	AT5G03240	-2.04004	0.110199	0.000466999
CX306619	C16002H05	aCL4Contig29					-1.22961	0.0914558	0.000867775
CX304402	C16011D02	aCL4Contig29					-1.58737	0.134691	0.00117003
CX292524	C04016F08	aCL4Contig29					-1.78973	0.0836954	0.000374595
CX292281	C04013E09	aCL4Contig29					-2.18903	0.10937	0.000412103
CX292567	C04017B04	aCL4Contig29					-1.46107	0.0842881	0.000517297
CX292273	C04013D12	aCL4Contig29					-2.31539	0.13968	0.000568762
CX292141	C04011A06	aCL4Contig29					-2.31126	0.153161	0.000671693
CX292469	C04016B01	aCL4Contig29					-1.27369	0.0938534	0.000850781
CX292589	C04017D03	aCL4Contig29					-1.90426	0.144849	0.00090926
CX292137	C04011A02	aCL4Contig29					-1.61783	0.127609	0.000978271
CX292276	C04013E04	aCL4Contig29					-1.37965	0.165773	0.00312831
CX292254	C04013C04	aCL4Contig29					-1.77118	0.210158	0.00642791
CX304113	C16006H09	aCL4Contig29					-1.44601	0.0962061	0.000678192
CX303631	C09003E02	aCL4Contig29					-1.47051	0.109885	0.000871938
CX303664	C09003H01	aCL4Contig29					-1.75615	0.138561	0.000978271
CX304283	C16008H01	aCL4Contig29					-1.69743	0.142427	0.00112925
CX303583	C09003A01	aCL4Contig29					-2.45208	0.0798613	0.000278269
CX303635	C09003E07	aCL4Contig29					-2.42067	0.0807452	0.000280071
CX306629	C16011B06	aCL4Contig29					-2.44782	0.0812644	0.000280071
CX303642	C09003F02	aCL4Contig29					-2.27097	0.085486	0.000299976
CX303648	C09003F09	aCL4Contig29					-2.09363	0.0901664	0.000337149
CX306652	C16011H04	aCL4Contig29					-2.35992	0.105084	0.000348656
CX304394	C16011C02	aCL4Contig29					-2.8235	0.128161	0.000354069
CX306637	C16011D06	aCL4Contig29					-2.00202	0.0916211	0.000362287
CX304083	C16006E11	aCL4Contig29					-2.44165	0.112703	0.000367557
CX303610	C09003C04	aCL4Contig29					-2.22375	0.105824	0.000381537
CX306642	C16011E06	aCL4Contig29					-2.07766	0.103428	0.000407855
CX303689	C16001C03	aCL4Contig29					-1.59875	0.0806253	0.000413345
CX303846	C16003D07	aCL4Contig29					-2.31234	0.12754	0.000481987
CX304009	C16005F11	aCL4Contig29					-1.81184	0.100579	0.000485958
CX304395	C16011C03	aCL4Contig29					-2.43984	0.136094	0.000489573
CX303786	C16002F02	aCL4Contig29					-2.45055	0.139259	0.000505765
CX304207	C16008A05	aCL4Contig29					-1.44548	0.0884851	0.000585067
CX304417	C16011F02	aCL4Contig29					-1.95161	0.122549	0.000606345
CX303765	C16002D03	aCL4Contig29					-2.01693	0.12759	0.000616731
CX304320	C16009C05	aCL4Contig29					-1.24416	0.0826486	0.00067674
CX303968	C16005B07	aCL4Contig29					-1.83836	0.131854	0.000800763
CX304039	C16006A11	aCL4Contig29					-1.56295	0.116774	0.000871938
CX304206	C16008A04	aCL4Contig29					-1.82665	0.138445	0.000904253
CX303807	C16002H01	aCL4Contig29					-1.50899	0.116602	0.000929792
CX303998	C16005E09	aCL4Contig29					-2.02143	0.156488	0.000930834
CX304386	C16011B01	aCL4Contig29					-1.62275	0.128107	0.000978271
CX292577	C04017C03	aCL4Contig29					-1.55781	0.124609	0.00100898
CX303778	C16002E05	aCL4Contig29					-1.3838	0.110834	0.00101136
CX304048	C16006B08	aCL4Contig29					-1.28669	0.107787	0.00112557
CX304042	C16006B02	aCL4Contig29					-1.18346	0.126333	0.00222739
CX304127	C16007A11	aCL4Contig29					-1.67743	0.198636	0.00300019
CX303800	C16002G06	aCL4Contig29					-2.06515	0.286452	0.004712
CX303954	C16004H10	aCL4Contig29					-1.85964	0.292042	0.00683625
CX291690	C04002C07	aCL4Contig29					-1.41291	0.111376	0.000978271
CX291691	C04002C08	aCL4Contig29					-1.02343	0.109394	0.00223818
CX289320	C02011F08	aCL4Contig29					-1.47365	0.109748	0.000868603
CX301165	C08006F05	aCL24Contig3	CitUBQ5	polyubiquitin (UBQ10) [Arabidopsis thaliana] (AAL09741)	1e-122	AT4G05050	-1.11119	0.247077	0.0190309
CX289467	C02013F01	aC02013F01SK_c	CitUBQ6	unnamed protein product (putative ubiquitin interacting motif) [Vitis vinifera] (CAO46719)	1e-65	AT1G14570	-1.452	0.299323	0.015186
CX302563	C08003B02	aCL1153Contig2	CitSUMO1	hypothetical protein (putative small ubiquitin-related modifier SUMO protein) [Vitis vinifera] (CAN79327)	4e-46	AT4G26840	-1.95086	0.223484	0.00271609
CX287420	C01009D02	aCL1153Contig2					-1.14818	0.118205	0.00201227
E2 ubiquitin-conjugating enzyme & SUMO-E2
CX300735	C08001F09	aCL2192Contig1	CitUBC1	unnamed protein product (putative ubiquitin-conjugating enzyme) [Vitis vinifera] (CAO39390)	6e-83	AT1G78870	1.22562	0.18496	0.00608871
CX299809	C07002F11	aCL2305Contig1	CitUBC2	unknown protein (putative ubiquitin-conjugating enzyme) [Populus trichocarpa] (ABK94144)	7e-81	AT3G52560	1.51598	0.124638	0.00107544
CX308082	C20005H04	aC20005H04SK_c	CitUBC3	unknown protein (putative ubiquitin-conjugating enzyme) [Populus trichocarpa x Populus deltoides] (ABK96291)	5e-24	AT2G02760	1.28376	0.0978124	0.00090926
CX287146	C01005B12	aCL4746Contig1	CitUBC4	ubiquitin-conjugating enzyme [Arachis hypogaea] (ABI84264)	3e-89	AT3G46460	1.2061	0.117529	0.00173982
CX294253	C05014C02	aCL3341Contig1	CitSCE1	putative SUMO E2 ubiquitin-conjugating enzyme [Populus x canadensis] (CAD29823)	5e-84	AT3G57870	1.14081	0.24816	0.0178538
U-box/RING ubiquitin E3 ligases
CX301048	C08005B08	aCL3438Contig1	CitU-box1	unnamed protein product (putative U-box domain-containing protein) [Vitis vinifera] (CAO42397)	1e-165	AT5G37490	1.28312	0.129251	0.00190094
CX308182	C20007B01	aC20007B01SK_c	CitCOP1IP	unnamed protein (putative COP1-interacting protein) [Vitis vinifera] (CAO23304)	1e-25	AT1G61100	1.06655	0.212069	0.0136684
CX289879	C02018B02	aCL4182Contig1	CitRING1	unnamed protein product (putative RING finger protein) [Vitis vinifera] (CAO42690)	5e-168	AT4G25230	1.03377	0.094268	0.00143964
CX287683	C01012C03	aCL5503Contig1	CitRING2	unnamed protein product (putative RING3 protein) [Vitis vinifera] (CAO70258)	2e-33	AT5G63320	1.09462	0.120287	0.00241981
CX300295	C07008D12	aC07008D12SK_c	CitRING3	Hypothetical protein (putative RING-finger-containing ubiquitin ligase) [Vitis vinifera] (CAN82925)	7e-26	AT3G61460	1.03108	0.104268	0.00191902
CX300965	C08004C01	aCL5593Contig1	CitRING4	unnamed protein product (putative C3HC4-type RING finger) [Vitis vinifera] (CAO16747)	3e-133	AT5G22920	1.64012	0.169463	0.00203425
CX305524	C18006G07	aCL198Contig1	CitRING5	RING-H2 finger protein [Poncirus trifoliata] (ABA42952)	1e-87	AT2G04240	-1.79903	0.106708	0.000544789
CX305313	C18004B02	aCL198Contig1					-1.11912	0.212397	0.0119372
CX292259	C04013C09	aCL5478Contig1	CitRING6	unnamed protein product (putative C2H2 zinc-finger protein) [Vitis vinifera] (CAO67367)	3e-69	AT2G27100	-1.03883	0.151495	0.00548703
CX291056	C03003E08	aC03003E08SK_c	CitRING7	unnamed protein product (putative RING finger protein) [Vitis vinifera] (CAO39906)	2e-29	AT5G22000	-2.04399	0.183187	0.00137367
CX287575	C01011A10	aCL4880Contig1	CitRING8	unnamed protein product (putative RING finger protein) [Vitis vinifera] (CAO68014)	4e-83	AT1G73950	-1.17648	0.110556	0.00156843
CX293928	C05002F06	aCL3918Contig1	CitRING9	zinc finger (C3HC4-type RING finger) family protein [Arabidopsis thaliana] (NP_566281)	7e-24	AT3G06330	-1.27842	0.105633	0.00108725
CX292824	C04019H11	aCL3555Contig1	CitRING10	unnamed protein product (putative C3HC4-type RING finger protein) [Vitis vinifera] (CAO15813)	1e-112	AT5G01520	-2.54056	0.221937	0.00312095
CX287397	C01009B02	aC01009B02SK_c	CitRING11	unnamed protein product (putative C3HC4 zinc finger protein) [Vitis vinifera] (CAO14626)	6e-38	AT5G40720	-1.5271	0.283123	0.0111158
CX308190	C20007B10	aCL5471Contig1	CitRING12	unnamed protein product (putative mov34 family protein) [Vitis vinifera] (CAO68081)	9e-145	AT1G48790	-1.02766	0.234879	0.020604
CX305754	C18009H04	aC18009H04Rv_c	CitRING13	hypothetical protein (putative RING-finger protein) [Vitis vinifera] (CAN81864)	3e-19	AT1G24580	-2.26099	0.328907	0.00544322
CX287133	C01005A11	aCL5706Contig1	CitRING14	unnamed protein product (putative RING-finger protein) [Vitis vinifera] (CAO63967)	2e-141	AT2G14835	-2.40719	0.0896308	0.000297184
CX290967	C03002C11	aCL518Contig1	CitRING15	unknown protein (putative RING-finger protein) [Populus trichocarpa] (ABK94674)	5e-143	AT5G25560	-2.72372	0.191299	0.000765409
CX287133	C01005A11	aCL5706Contig1	CitRING16	unnamed protein product (putative RING-finger domain) [Vitis vinifera] (CAO63967)	2e-141	AT2G14835	-2.40719	0.0896308	0.000297184
CX299952	C07004D05	aCL3188Contig1	CitRING17	unnamed protein product (putative small conjugating protein ligase) [Vitis vinifera] (CAO38982)	5e-115	AT4G27030	-1.34245	0.139271	0.00206542
Copine-related protein
CX306301	C18016E03	aCL57Contig2	CitCopine	unnamed protein product (putative copine-related protein) [Vitis vinifera] (CAO14679)	3e-144	AT5G14420	-1.05098	0.152798	0.00543801
CX306300	C18016E02	aCL57Contig2					-1.41013	0.232028	0.00786363
SCF-F-box
CX292550	C04016H10	aCL2756Contig1	CitASK1	hypothetical protein (putative SKP1 component-like protein) [Vitis vinifera] (CAN76662)	2e-77	AT5G42190	1.03421	0.0927935	0.00137581
CX301069	C08005D08	aCL1192Contig1	CitTubLP	hypothetical protein (putative tubby protein) [Vitis vinifera] (CAN68201)	0	AT1G25280	1.65915	0.164808	0.00182661
CX303975	C16005C05	aCL56Contig1	CitFBP1	F-box protein [Poncirus trifoliata] (ABY40730)	6e-28	AT5G45360	-1.15767	0.104249	0.00139118
CX291784	C04004H05	aCL4862Contig1	CitFBP2	unnamed protein product (putative F-box protein) [Vitis vinifera] (CAO71878)	5e-52	AT5G67140	-1.14711	0.143379	0.00350286
CX306061	C18013E05	aCL2851Contig1	CitFBP3	hypothetical protein (putative F-box protein) [Vitis vinifera] (CAN60914)	3e-21	AT4G24210	-1.43448	0.113104	0.000978271
CX292133	C04010H07	aCL4848Contig1	CitSKIP1	SKIP16 (SKP1/ASK-INTERACTING PROTEIN 16) [Arabidopsis thaliana] (NP_563759)	6e-120	AT1G06110	-1.04842	0.0938436	0.00136887
Deubiquitination enzymes
CX292386	C04015B04	aCL1661Contig3	CitDUB1	unnamed protein product (putative deubiquitinating enzyme) [Vitis vinifera] (CAO40488)	1e-99	AT4G17510	1.38933	0.230633	0.00807373
CX288754	C02004A09	aCL1661Contig3					1.1663	0.202138	0.00917973
CX292298	C04013G02	aCL4379Contig1	CitDUB2	unnamed protein product (putative deubiquitinating enzyme) [Vitis vinifera] (CAO45730)	2e-111	AT3G21280	-1.0684	0.115052	0.00229025
Proteasome subunits
CX289630	C02015E01	aCL1435Contig1	CitRPT1	hypothetical protein (putative 26S proteasome AAA-ATPase subunit) [Vitis vinifera] (CAN75568)	0	AT1G45000	1.226	0.0803092	0.000659072
CX303840	C16003C12	aCL108Contig1	CitRPT2	unnamed protein product (putative 26S protease regulatory subunit) [Vitis vinifera] (CAO21297)	0	AT5G58290	1.042	0.0921152	0.00132671
CX303942	C16004G04	aCL108Contig1					1.22727	0.110256	0.0013804
CX303834	C16003C06	aCL108Contig1					1.05601	0.105463	0.00185752
CX303563	C09002G05	aCL108Contig1					1.23995	0.134793	0.00234483
CX303839	C16003C11	aCL108Contig1					1.20708	0.155067	0.00377653
CX303841	C16003D02	aCL108Contig1					1.00479	0.194612	0.0126716
CX289501	C02014A06	aCL2039Contig1	CitRPN1	26S proteasome regulatory subunit, putative (RPN9) [Arabidopsis thaliana] (NP_199375)	0	AT5G45620	1.19349	0.0956615	0.00101315
CX292762	C04019C04	aCL175Contig1	CitRPN2	hypothetical protein (putative 26S proteasome regulatory subunit) [Vitis vinifera] (CAN78907)	0	AT4G29040	1.83337	0.293217	0.00719794
CX292549	C04016H09	aCL175Contig1					1.12681	0.117215	0.0020737
CX292602	C04017E05	aCL175Contig1					1.46267	0.154146	0.00213717
CX291744	C04004A05	aCL175Contig1					1.32781	0.1231	0.00151083
CX291914	C04006H11	aCL175Contig1					1.12704	0.0878149	0.000947462
CX308383	C20009D01	aCL1669Contig2	CitCPalpha1	unnamed protein product (putative 20S proteasome alpha subunit) [Vitis vinifera] (CAO48187)	6e-108	AT5G66140	1.31782	0.28599	0.0177273
CX289651	C02015F11	aCL2114Contig1	CitCPalpha2	unnamed protein product (putative 20S proteasome alpha subunit) [Vitis vinifera] (CAO45547)	1e-128	AT3G14290	1.34335	0.12799	0.00162556
CX292651	C04018A09	aCL2168Contig1	CitPIRP	unnamed protein product (putative proteasome inhibitor-related protein) [Vitis vinifera] (CAO15729)	3e-95	AT3G53970	-1.90747	0.23311	0.00328991
PROTEASES
Exopeptidases
CX289860	C02017H07	aCL5671Contig1		hypothetical protein (putative serine carboxypeptidase) [Vitis vinifera] (CAN75395)	9e-157	AT2G27920	1.10068	0.100437	0.00144305
CX289413	C02012H05	aCL4089Contig1		unknown protein (putative serine carboxypeptidase) [Populus trichocarpa] (ABK95760)	0	AT4G36195	-1.37728	0.261659	0.011962
CX299955	C07004D08	aCL5656Contig1		serine carboxypeptidase [Clitoria ternatea] (BAF99694)	4e-87	AT5G09640	-2.5202	0.167891	0.000678192
CX307850	C20002G01	aCL5656Contig1					-1.25483	0.091527	0.00083647
CX306095	C18013H07	aCL7817Contig1		unnamed protein product (putative carboxyl terminal protease-like protein) [Vitis vinifera] (CAO23540)	1e-66	AT3G57680	-1.81575	0.349301	0.0124099
CX293944	C05002H06	aCL236Contig1		hypothetical protein (putative pyrrolidone-carboxylate peptidase) [Vitis vinifera] (CAN63940)	3e-93	AT1G23440	-2.28929	0.0842297	0.000297184
CX286809	C01001C07	aCL236Contig1					-1.88868	0.0919461	0.000392289
Endopeptidases
CX289190	C02010C01	aCL26Contig6		unnamed protein product (putative aspartyl protease) [Vitis vinifera] (CAO44388)	1e-167	AT5G10770	1.3493	0.167052	0.00340558
CX293924	C05002E12	aCL3755Contig1		hypothetical protein (putative aspartyl protease) [Vitis vinifera] (CAN64659)	0	AT1G01300	4.86976	0.555251	0.00268423
CX308229	C20007F06	aC20007F06SK_c		unnamed protein product (putative subtilisin-like serine protease) [Vitis vinifera] (CAO71973)	1e-71	AT5G67360	1.59963	0.156592	0.00175364
CX289969	C02019A11	aCL2182Contig1		unnamed protein product (putative subtilisin-like serine protease) [Vitis vinifera] (CAO61452)	0	AT5G67360	1.63283	0.195228	0.0030884
CX287017	C01003F08	aCL23Contig1		unknown protein (putative cysteine protease) [Populus trichocarpa] (ABK95110)	0	AT1G47128	-2.24527	0.0839196	0.000297184
CX288601	C02002C04	aCL23Contig1					-2.56467	0.098351	0.000305614
CX292317	C04013H11	aCL23Contig1					-1.63722	0.140261	0.0012015
CX287126	C01005A03	aCL23Contig1					-2.23796	0.0868536	0.000307895
CX287280	C01006G09	aCL23Contig1					-1.0483	0.0876121	0.00111764
CX289411	C02012H03	aCL23Contig3					-2.09721	0.0835773	0.000311668
CX301468	C08010A09	aCL23Contig3					-1.20898	0.088706	0.000845333
CX287263	C01006F02	aCL23Contig3					-2.07273	0.108372	0.000444946
CX289581	C02014H06	aCL23Contig3					-2.23306	0.104388	0.000374595
CX308321	C20008F11	aCL13Contig4		cysteine protease Cp [Citrus sinensis] (ABS12459)	0	AT5G60360	-1.13833	0.0990082	0.00125502
CX292642	C04017H10	aCL13Contig4					-2.45206	0.110729	0.000352717
CX287144	C01005B10	aCL13Contig4					-1.64647	0.103066	0.000603428
CX290985	C03002E08	aCL13Contig5					-1.87375	0.114738	0.000585067
CX287658	C01011H11	aCL4630Contig1		cysteine protease [Ipomoea batatas] (AAK27968)	1e-95	AT3G49340	-1.31158	0.132129	0.00190094
CX287924	C01014H02	aCL4630Contig1					-1.11913	0.158509	0.00501585
CX289975	C02019B05	aCL1940Contig1		hypothetical protein (putative Clp protease) [Vitis vinifera] (CAN62361)	7e-120	AT1G12410	-1.44641	0.250861	0.00919298
CX292625	C04017G05	aCL766Contig1		ATP-dependent Clp protease [Solanum lycopersicum] (P31542)	0	AT5G50920	-1.08003	0.0859683	0.000997803
CX292407	C04015D05	aCL766Contig1					-1.62269	0.114607	0.00077705
CX300179	C07007B07	aCL766Contig1					-1.26619	0.132384	0.00209794
