# Supplementary material for: Comparative transcriptional survey between laser-microdissected cells from laminar abscission zone and petiolar cortical tissue during ethylene-promoted abscission in citrus leaves
Source: BMC Plant Biol. 2009 Oct 23;9:127. doi: 10.1186/1471-2229-9-127 (PMC2770498; doi:10.1186/1471-2229-9-127)
Supplement: Additional file 5 — List of citrus ESTs associated with defense and interaction with the environment. Expressed sequence tags (ESTs) and the corresponding genes associated with defense and interaction with the environment expressed preferentially in the laminar abscission zone cells (M>1) or in the petiolar cortical cells (M<1). [file 1471-2229-9-127-S5.XLS]

## Sheet: Additional File 5
GenBank Acc	Clone ID	CFGP-Contig/Singleton	Gene ID	Putative gene identification [species] (Accession No.)	E-value	Putative Ath ortholog	M	ES	P-value
Biosynthesis of α-tocopherol
CX288775	C02004C06	aCL5732Contig1	CitTCY	tocopherol cyclase [Eucalyptus gunnii] (AAP97931)	3e-129	AT4G32770	-1.68277	0.0930349	0.000483676
Biosynthesis of β-carotene
CX299992	C07004G10	aCL1461Contig1	CitβLCY	lycopene cyclase [Citrus x paradisi] (AAD38049)	0	AT3G10230	-1.36704	0.0911594	0.000678192
The ascorbate-glutathion cycle
CX306110	C18014B02	aCL193Contig1	CitDHAR	unknown protein (putative dehydroascorbate reductase) [Populus trichocarpa] (ABK93121)	3e-99	AT1G75270	-1.06762	0.104867	0.0017676
CX292807	C04019G05	aCL189Contig1	CitMDHAR	unknown protein (putative monodehydroascorbate reductase) [Populus trichocarpa] (ABK92458)	0	AT3G52880	-1.46786	0.158325	0.0022991
CX292544	C04016H04	aCL5500Contig1	CitAPX	cytosolic ascorbate peroxidase [Vitis vinifera] (ABX79340)	3e-20	AT1G07890	-1.69404	0.0839414	0.000405085
Catalase
CX299925	C07004A12	aCL63Contig2	CitCAT	Catalase [Gossypium hirsutum] (P17598)	0	AT4G35090	-1.91273	0.0818167	0.000334414
Glutathione S-transferases
CX305663	C18008E07	aCL110Contig2	CitGST1	unnamed protein product (putative glutathione S-transferase) [Vitis vinifera] (CAO41004)	7e-91	AT1G10360	-1.53291	0.272026	0.00983832
CX293835	C05001D02	aCL803Contig1	CitGST2	putative glutathione S-transferase T3 [Solanum lycopersicon] )AAG16758)	2e-81	AT2G29420	-2.16568	0.33848	0.0067428
CX292251	C04013C01	aCL803Contig1					-2.10207	0.389665	0.0111116
CX305298	C18003H06	aCL803Contig1					-1.02222	0.270141	0.031344
CX293927	C05002F03	aCL1881Contig2	CitGST3	glutathione S-transferase 5 [Vitis vinifera] (ABW34390)	5e-93	AT2G30860	-2.16783	0.325498	0.00600656
CX300488	C07010G07	aCL7288Contig1	CitGST4	glutathione S-transferase 5 [Vitis vinifera] (ABW34390)	9e-95	AT2G30860	-1.79885	0.160463	0.00135686
CX305435	C18005G05	aCL1249Contig3	CitGST5	unnamed protein product (putative glutathione S-transferase) [Vitis vinifera] (CAO71413)	4e-65	AT3G09270	-2.15506	0.121601	0.000498589
Metallothionein-like proteins
CX287000	C01003E02	aCL7Contig10	CitMT1	putative metallothionein-like protein [Citrus cv. Shiranuhi] (ABL67648)	6e-35	AT3G15353	-2.74436	-0.209287	0.00090926
CX291808	C04005C07	aCL7Contig10					-1.44679	-0.11137	0.00092364
CX287238	C01006C10	aCL7Contig10					-2.5257	-0.201447	0.00100015
CX299984	C07004G02	aCL7Contig10					-2.74688	-0.269339	0.0017615
CX301087	C08005F03	aCL7Contig10					-2.5148	-0.289069	0.00273849
CX292464	C04016A08	aCL7Contig10					-2.42553	-0.281184	0.0028059
CX300430	C07010B07	aCL7Contig10					-1.72334	-0.202326	0.00292025
CX293858	C05001G03	aCL7Contig10					-1.6929	-0.219438	0.00388503
CX300367	C07009D01	aCL7Contig10					-2.30347	-0.302373	0.00401547
CX292120	C04010G02	aCL7Contig10					-2.58903	-0.357971	0.00466673
CX300122	C07006D07	aCL7Contig10					-1.0571	-0.195172	0.0109967
CX292511	C04016E07	aCL7Contig10					-2.11534	-0.344773	0.0138351
CX302538	C07004H03	aCL7Contig10					-1.80676	-0.485046	0.032799
CX299926	C07004B01	aCL7Contig10					-1.85572	-0.445251	0.0236647
CX299995	C07004H01	aCL7Contig10					-2.12177	-0.136631	0.000641052
CX288952	C02007C09	aCL7Contig10					-1.47007	-0.213099	0.00538922
CX286999	C01003E01	aCL7Contig10					-1.78748	-0.268271	0.00600003
CX300365	C07009C11	aCL7Contig10					-2.03393	-0.346326	0.00868456
CX300398	C07009G05	aCL7Contig10					-1.97309	-0.369153	0.0114193
CX287816	C01013F07	aCL7Contig10					-2.44943	-0.4606	0.0116031
CX300499	C07010H08	aCL7Contig10					-2.07798	-0.40827	0.0132203
CX292128	C04010G12	aCL7Contig10					-1.55367	-0.315122	0.0144929
CX299950	C07004D03	aCL7Contig10					-1.98021	-0.461795	0.0217974
CX299927	C07004B02	aCL7Contig10					-2.28606	-0.563114	0.0256144
CX299985	C07004G03	aCL7Contig10					-1.61407	-0.397831	0.0256459
CX293929	C05002F07	aCL7Contig10					-2.04129	-0.520435	0.0283549
CX300424	C07010B01	aCL7Contig10					-1.55304	-0.415953	0.0325989
CX299996	C07004H02	aCL7Contig10					-2.17652	-0.602133	0.0357708
CX299989	C07004G07	aCL7Contig10					-1.65043	-0.500576	0.0462307
CX299964	C07004E06	aCL7Contig10					-2.26698	-0.162459	0.000800763
CX300494	C07010H02	aCL7Contig10					-2.82362	-0.220994	0.000960445
CX299979	C07004F09	aCL7Contig10					-2.28943	-0.198995	0.00125434
CX293879	C05002A04	aCL7Contig10					-1.11482	-0.0999709	0.00137413
CX300420	C07010A09	aCL7Contig10					-1.74554	-0.175785	0.0019
CX300225	C07007F07	aCL7Contig9					-1.99923	-0.188144	0.00157475
CX300303	C07008E08	aCL7Contig9					-1.94357	-0.22053	0.00265501
CX291692	C04002C09	aCL7Contig9					-2.27897	-0.317037	0.00474946
CX305791	C18010C12	aCL7Contig9					-2.36844	-0.333902	0.00494544
CX300052	C07005E06	aCL7Contig9					-1.55931	-0.256556	0.00786327
CX300436	C07010C02	aCL7Contig9					-2.18304	-0.396414	0.0104832
CX300379	C07009E08	aCL7Contig9					-1.58639	-0.326707	0.0151371
CX300433	C07010B11	aCL7Contig8					-2.01834	-0.38852	0.0124358
CX300978	C08004D02	aCL7Contig6					-2.43164	-0.556956	0.0207477
CX306617	C16002F03	aCL7Contig6					-1.745	-0.191182	0.00239914
CX303588	C09003A06	aCL7Contig6					-1.08001	-0.316044	0.0417701
CX304286	C16008H04	aCL7Contig6					-1.11279	-0.0828606	0.000868603
CX304321	C16009C06	aCL7Contig6					-1.19938	-0.111837	0.00153674
CX303989	C16005D11	aCL7Contig6					-2.6119	-0.302938	0.0028107
CX304377	C16011A01	aCL7Contig6					-1.48614	-0.176706	0.00303419
CX304185	C16007G02	aCL7Contig6					-1.457	-0.186723	0.00375194
CX303980	C16005C12	aCL7Contig6					2.1708	-0.283345	0.00395561
CX304090	C16006F06	aCL7Contig6					-1.78993	-0.243577	0.004454
CX303608	C09003C02	aCL7Contig6					-2.5493	-0.350235	0.00458193
CX304020	C16005G11	aCL7Contig6					-1.61502	-0.227554	0.00493646
CX304027	C16005H08	aCL7Contig6					-2.10336	-0.300808	0.00516571
CX304017	C16005G08	aCL7Contig6					-2.16033	-0.329	0.00625459
CX304170	C16007E11	aCL7Contig6					-1.84526	-0.281534	0.00628829
CX306632	C16011B10	aCL7Contig6					-2.26523	-0.349235	0.00647137
CX304010	C16005F12	aCL7Contig6					-2.23708	-0.350812	0.00680316
CX303541	C09002E05	aCL7Contig6					-2.15075	-0.46132	0.0170754
CX303890	C16004A06	aCL7Contig6					-1.58632	-0.434649	0.0348026
CX300209	C07007E01	aCL3Contig33	CitMT2	metallothionein-like protein [Citrus unshiu] (BAA31561)	2e-44	AT3G09390	-1.20508	-0.183747	0.0062811
CX294249	C05014B06	aCL3Contig33					-1.34006	-0.12886	0.00388628
CX287353	C01008F04	aCL3Contig33					-1.43498	-0.200801	0.00483317
CX299674	C07001A02	aCL3Contig33					-1.48959	-0.360306	0.0242407
CX287746	C01012H07	aCL3Contig27					-1.50313	-0.203071	0.00435945
CX291104	C03004B05	aCL3Contig34					-2.03758	-0.153244	0.000881983
CX288819	C02004G05	aCL3Contig34					-1.48632	-0.16109	0.00233104
CX301049	C08005B09	aCL3Contig10					-1.64459	-0.0910759	0.000483676
CX302304	C08019C11	aCL3Contig10					-1.10808	-0.247037	0.0191835
Epoxide hydrolase
CX299746	C07002A03	aCL340Contig1	CitEH	soluble epoxide hydrolase [Citrus jambhiri] (BAD13534)	0	AT4G02340	-1.48338	0.088502	0.000550996
Miraculin-like proteins
CX305170	C18002A09	aCL1Contig11	CitMLP1	miraculin-like protein 2 [Citrus jambhiri] (BAE79511)	4e-123	AT1G17860	-3.03277	0.254014	0.00112547
CX305589	C18007F01	aCL1Contig13					-1.31583	0.0943163	0.000800763
CX305606	C18007G07	aCL1Contig33					-1.32775	0.162705	0.00694006
CX306026	C18013B02	aCL1Contig10	CitMLP2	miraculin-like protein 2 [Citrus jambhiri] (BAE79511)	3e-104	AT1G17860	-2.42438	0.116713	0.00038575
CX305765	C18010A04	aCL1Contig10					-1.43469	0.0804951	0.000497152
CX305557	C18007C01	aCL1Contig10					-1.17376	0.31998	0.0343096
CX305829	C18010G07	aCL1Contig10					-1.11061	0.200463	0.0103064
CX305610	C18007H03	aCL1Contig10					-2.01638	0.0799014	0.00031043
CX287503	C01010C06	aCL297Contig1	CitMLP3	miraculin-like protein [Citrus x paradisi] (AAG38517)	7e-130	AT1G17860	-1.78238	0.32622	0.0107036
CX305235	C18002H03	aCL297Contig2					-2.04359	0.214418	0.00211588
CX299780	C07002D04	aCL297Contig2					-1.89291	0.0896366	0.000381478
CX305787	C18010C07	aCL297Contig2					-2.3125	0.332502	0.00524976
CX286805	C01001C03	aCL297Contig2					-2.61716	0.387184	0.00574894
CX305564	C18007C08	aCL297Contig2					-1.63787	0.274966	0.0083616
CX289202	C02010D03	aCL297Contig2					-1.59672	0.322947	0.0143614
CX291224	C03005E09	aCL297Contig2					-1.15111	0.271842	0.0226041
CX305221	C18002F09	aCL297Contig2					-1.40311	0.337967	0.0239362
CX299675	C07001A03	aCL1Contig19	CitMLP4	miraculin-like protein 2 [Citrus x paradisi] (AAG38518)	3e-132	AT1G17860	-2.01664	0.231137	0.00271743
CX305161	C18001H11	aCL1Contig19					-3.43771	0.465162	0.00438115
CX288514	C02001C07	aCL1Contig19					-2.0315	0.104531	0.000430143
CX305554	C18007B09	aCL1Contig19					-3.12934	0.271118	0.00124285
CX307908	C20003E03	aCL1Contig19					-1.97145	0.175802	0.00135686
CX291150	C03004F08	aCL1Contig19					-2.92249	0.289622	0.00181369
CX289773	C02017A04	aCL1Contig19					-1.5163	0.155525	0.00200125
CX289313	C02011F01	aCL1Contig19					-2.56762	0.26694	0.00207255
CX305250	C18003B05	aCL1Contig19					-1.64595	0.207267	0.00357265
CX305546	C18007B01	aCL1Contig19					-2.73351	0.362724	0.00414882
CX305106	C18001B06	aCL1Contig19					-3.77507	0.506514	0.00427767
CX306041	C18013C06	aCL1Contig19					-4.51292	0.61234	0.00442685
CX289499	C02014A04	aCL1Contig19					-4.77997	0.67119	0.00488394
CX289580	C02014H05	aCL1Contig19					-4.42036	0.654969	0.00576943
CX308071	C20005G03	aCL1Contig19					-4.31982	0.653511	0.00613634
CX290195	C02021E07	aCL1Contig19					-1.36602	0.24649	0.0103043
CX306169	C18014G12	aCL1Contig19					-1.46603	0.324408	0.0187639
CX306163	C18014G05	aCL1Contig19					-2.14189	0.079247	0.000297184
CX305218	C18002F06	aCL1Contig19					-1.37522	0.279777	0.0146093
CX299751	C07002A09	aCL1Contig1					-4.09188	0.301119	0.000847357
CX290038	C02019G11	aCL1Contig1					-3.45071	0.48256	0.00482327
CX292233	C04013A07	aCL1Contig12	CitMLP5	miraculin-like protein 3 [Citrus x paradisi] (AAG38519)	6e-115	AT1G17860	-2.43033	0.316005	0.00391893
CX292491	C04016C11	aCL1Contig12					-1.47191	0.124668	0.00289207
CX287739	C01012G12	aCL190Contig4	CitMLP6	putative miraculin-like protein 2 [Citrus cv. Shiranuhi] (ABL67650)	8e-118	AT1G17860	-1.34877	0.349713	0.0297138
Defence-related proteins
CX305410	C18005D07	aCL1Contig20	CitDBP	unknown protein (putative DNA-binding protein) [Oryza sativa (japonica cultivar-group)] (AAV44135)	2e-08	No hits	-2.14211	0.161179	0.000882325
CX305430	C18005F12	aCL1Contig20					-3.53391	0.471775	0.00421811
PATHOGENESIS-RELATED PROTEINS
PR-1s (unknowns function proteins)
CX300351	C07009B03	aCL46Contig2	CitBETVI	stress-related protein (Bet v I-domain pathogenesis-related protein) [Citrus sinensis] (ABK06393)	1e-82	AT3G61110	2.36084	0.217611	0.00148638
PR-2s (β-1.3-glucanases)
CX292665	C04018B11	aCL20Contig6	CitGLU1	β-1,3-glucanase [Citrus sinensis] (CAA03908)	3e-158	AT3G57270	-1.43222	0.115998	0.00103378
CX305853	C18011A09	aC18011A09Rv_c	CitGLU2	β-1,3-glucanase [Oryza sativa (japonica cultivar-group)] (BAD81597)	2e-21	AT5G63230	-2.0682	0.0814885	0.00031043
CX292746	C04019A12	aCL927Contig2	CitGLU3	β-1,3-glucanase [Arabidopsis thaliana] (NP_568822)	4e-179	AT5G55180	-2.00099	0.171738	0.0012064
PR-3s (chitinases)
CX306023	C18013A11	aCL10Contig7	CitCHI1	acidic class I chitinase [Citrus jambhiri] (BAC20284)	1e-168	AT3G12500	-1.12674	0.115004	0.0019698
CX308031	C20005C05	aCL10Contig1	CitCHI2	acidic class II chitinase [Citrus jambhiri] (BAC20285)	2e-164	AT3G12500	-1.08675	0.22088	0.0237943
CX305678	C18008G03	aCL856Contig1	CitCHI3	chitinase [Citrus unshiu] (BAG28346)	4e-171	AT3G12500	-1.9069	0.0810257	0.000334414
CX308416	C20009F12	aCL10Contig4	CitCHI4	chitinase [Citrus sinensis] (CAA93847)	1e-164	AT3G12500	-1.37389	0.177264	0.003828
CX291125	C03004D06	aCL10Contig9					-1.07205	0.155696	0.00542226
CX305761	C18009H11	aCL371Contig2	CitCHI5	chitinase CHI1 [Citrus sinensis] (AAC35981)	8e-79	AT3G54420	-2.43208	0.197832	0.00104829
CX291108	C03004B10	aCL371Contig2					-1.69752	0.277262	0.00768424
CX290923	C03001G07	aCL371Contig2					-1.11196	0.230389	0.0154194
CX300422	C07010A11	aCL371Contig1					-1.44823	0.111768	0.000927809
CX292066	C04010B03	aCL3319Contig1	CitCHI6	chitinase CHI1 [Citrus sinensis] (AAC35981)	1e-105	AT3G54420	-1.49866	0.202963	0.00439591
PR-4s (hevein-like proteins)
CX294245	C05014B02	aCL564Contig1	CitHEV	unknown protein (putative wound-inducible basic protein) [Populus trichocarpa] (ABK93331)	2e-18	AT3G07230	-3.35384	0.199061	0.000544789
CX294090	C05011A01	aCL564Contig1					-2.15197	0.431098	0.0139614
CX294168	C05011H12	aCL564Contig1					-1.06691	0.148695	0.0217164
CX294252	C05014B11	aCL564Contig1					-1.58665	0.112191	0.000777385
CX294244	C05014A10	aCL564Contig1					-3.93845	0.0961441	0.000237831
CX294270	C05014D10	aCL564Contig1					-1.44099	0.0928585	0.000642007
PR-5s (thaumatin-like proteins)
CX291698	C04002D06	aCL747Contig1	CitTLP1	thaumatin-like protein [Castanea sativa] (CAB62167)	6e-94	AT1G20030	-2.54153	0.267683	0.00213394
CX292304	C04013G10	aCL747Contig1					-2.51612	0.467515	0.0112035
CX300736	C08001F10	aCL747Contig2					-1.80767	0.206751	0.00270233
CX292650	C04018A08	aCL747Contig2					-2.05687	0.469948	0.0205805
CX306316	C18016F07	aCL76Contig1	CitTLP2	thaumatin-like protein [Actinidia deliciosa] (CAI38795)	2e-93	AT4G11650	-2.50957	0.366828	0.00552331
CX291053	C03003E04	aCL76Contig1					-1.88631	0.148964	0.000978271
CX293892	C05002B10	aCL76Contig1					-2.99732	0.334365	0.00252566
CX292096	C04010D12	aCL76Contig1					-2.58373	0.317677	0.00333727
CX292757	C04019B11	aCL76Contig1					-1.17595	0.0950079	0.001028
CX291891	C04006F07	aCL76Contig1					-1.42754	0.0975957	0.000712234
CX292655	C04018B01	aCL76Contig1					-2.61949	0.198719	0.000905827
CX292846	C04022B12	aCL76Contig1					-1.86687	0.149692	0.00101345
CX292203	C04011F12	aCL76Contig1					-2.17296	0.178036	0.00106731
CX292191	C04011E12	aCL76Contig1					-2.67391	0.349846	0.00397616
CX292596	C04017D11	aCL76Contig1					-2.22461	0.291886	0.0040117
CX292697	C04018E09	aCL76Contig1					-2.51977	0.333051	0.00410237
CX292192	C04011F01	aCL76Contig1					-2.21596	0.299531	0.00436724
CX292301	C04013G06	aCL76Contig1					-2.06747	0.368427	0.00996397
CX292194	C04011F03	aCL76Contig1					-1.21813	0.219676	0.010286
CX292822	C04019H08	aCL76Contig1					-1.08921	0.219282	0.0141614
CX306307	C18016E09	aCL5030Contig1	CitTLP3	hypothetical protein (putative thaumatin-like protein) [Vitis vinifera] (CAN60240)	4e-102	AT4G11650	-2.62877	0.192807	0.000845333
PR-6s (proteinase inhibitor-like proteins)
CX305865	C18011C01	aC18011C01Rv_c	CitPI1	pathogenesis-related protein PR-6 type (protease inhibitor) [Sambucus nigra] (CAA87073)	5e-06	AT2G38870	1.12394	0.0806927	0.000802422
CX305275	C18003E06	aCL280Contig4	CitPI2	type I proteinase inhibitor-like protein [Citrus x paradisi] (AAN76363)	2e-31	AT2G38870	-1.01706	0.163152	0.00726257
CX305767	C18010A06	aCL16Contig2	CitPI3	cysteine protease inhibitor [Manihot esculenta] (AAF72202)	3e-30	AT3G12490	-1.13539	0.192532	0.00858685
CX292848	C04022C02	aCL16Contig2					-1.52132	0.129396	0.00117686
CX287496	C01010B10	aCL16Contig2					-1.04116	0.157821	0.00617602
CX306144	C18014E06	aCL16Contig2					-1.06928	0.208401	0.012905
CX292657	C04018B03	aCL16Contig2					-1.22268	0.278227	0.0203429
CX292689	C04018D12	aCL16Contig2					-1.02437	0.261035	0.028331
PR-7s (endoproteinases)
CX305409	C18005D06	aCL1Contig14	CitBLE	pathogenesis-related protein 4A (Barwin-like endoglucanase) [Nicotiana tabacum] (CAA41437)	4e-58	AT3G04720	-2.24163	0.111405	0.000406296
CX306043	C18013C08	aCL1Contig14					-2.52364	0.154717	0.000585067
CX305602	C18007G03	aCL1Contig14					-2.71324	0.0945154	0.00029339
CX305550	C18007B05	aCL1Contig14					-3.14432	0.107758	0.000289435
CX305778	C18010B07	aCL1Contig14					-2.61908	0.0992623	0.000299976
CX305850	C18011A05	aCL1Contig14					-2.29496	0.0807394	0.00029339
CX305814	C18010F01	aCL1Contig14					-2.40807	0.0914017	0.000299976
CX305952	C18012C02	aCL1Contig14					-2.55827	0.114369	0.000348656
CX305820	C18010F08	aCL1Contig14					-2.51399	0.112853	0.000349234
CX305551	C18007B06	aCL1Contig14					-2.13509	0.103707	0.000391929
CX305873	C18011C09	aCL1Contig14					-2.49938	0.125371	0.000412437
CX305140	C18001F04	aCL1Contig14					-2.22016	0.111652	0.000413345
CX305225	C18002G02	aCL1Contig14					-1.84186	0.114752	0.000599089
CX306081	C18013G03	aCL1Contig14					-2.41529	0.155794	0.000642007
CX306054	C18013D08	aCL1Contig14					-2.2911	0.153961	0.000692904
CX305486	C18006D03	aCL1Contig14					-2.31479	0.182796	0.000978271
CX306032	C18013B09	aCL1Contig14					-2.2143	0.189705	0.0012015
CX306663	C18012B05	aCL1Contig14					-2.37874	0.239328	0.00189518
CX306279	C18016C03	aCL1Contig14					-2.07054	0.13256	0.000634225
CX305824	C18010G01	aCL1Contig14					-1.62763	0.10986	0.000697491
CX305614	C18007H08	aCL1Contig14					-1.7783	0.121216	0.000710715
CX305123	C18001D04	aCL1Contig14					-2.56912	0.189995	0.000859176
CX305213	C18002F01	aCL1Contig14					-1.94917	0.172668	0.0013314
CX305555	C18007B10	aCL1Contig14					-1.76146	0.156075	0.00133158
CX305113	C18001C04	aCL1Contig14					-2.38148	0.115199	0.000388456
CX306064	C18013E08	aCL1Contig14					-2.22408	0.14293	0.000638339
CX306042	C18013C07	aCL1Contig14					-1.07272	0.117128	0.00237777
PR-9s (peroxidases)
CX301024	C08004H07	aCL201Contig1		peroxidase [Nicotiana tabacum] (AAK52084)	4e-124	AT1G71695	-1.07156	0.0803805	0.000876705
PR-10s (ribonuclease-like proteins)
CX307737	C20001C01	aCL879Contig1	CitRNase	unnamed protein product (putative ribonuclease-like protein) [Vitis vinifera] (CAO44852)	3e-36	AT1G24020	1.45816	0.0829958	0.000506588
PR-14s (lipid transfer proteins)
CX289163	C02009H06	aC02009H06SK_c	CitLTP1	lipid-transfer protein [Citrus sinensis] (AAM21292)	2e-52	AT2G38540	3.55228	0.147492	0.000324423
CX308468	C20010C10	aCL155Contig1					3.09555	0.105508	0.000289435
CX299887	C07003F04	aCL155Contig1					2.03714	0.0871935	0.000334414
CX299826	C07002H06	aCL155Contig1					1.78233	0.118377	0.00067674
CX289369	C02012C06	aCL155Contig1					4.76176	0.124721	0.000237831
CX307962	C20004C01	aCL155Contig1					5.40806	0.146425	0.000237831
CX288872	C02006D05	aCL155Contig1					3.44379	0.126967	0.000297184
CX289279	C02011B10	aCL155Contig1					3.55883	0.131318	0.000297184
CX308464	C20010C04	aCL155Contig1					2.45924	0.112799	0.000362287
CX289832	C02017F03	aCL155Contig1					1.11938	0.0910073	0.00104744
CX304008	C16005F10	aCL3Contig13	CitLTP2	lipid-transfer protein [Citrus sinensis] (AAM21292)	1e-39	AT2G38540	2.49745	0.206889	0.00109344
CX304096	C16006G01	aCL3Contig13					3.23623	0.221542	0.000713498
CX303901	C16004B08	aCL3Contig13					3.77371	0.212591	0.000498264
CX304241	C16008D05	aCL3Contig13					1.78113	0.112397	0.000615379
CX304012	C16005G02	aCL3Contig13					3.07852	0.220089	0.000796554
CX303749	C16002B08	aCL3Contig13					2.22281	0.189236	0.00117927
CX304022	C16005H01	aCL3Contig13					2.51308	0.222843	0.00133307
CX304011	C16005G01	aCL3Contig13					2.96199	0.274293	0.00150555
CX303558	C09002F12	aCL3Contig13					1.85588	0.214669	0.00278707
CX304426	C16011G01	aCL3Contig13					1.45969	0.105858	0.000825079
CX300265	C07008B02	aCL3Contig25	CitLTP3	lipid-transfer protein [Citrus sinensis] (AAM21292)	2e-38	AT5G59310	3.93731	0.136646	0.00029339
CX300264	C07008B01	aCL3Contig25					2.68248	0.124268	0.000368398
CX288525	C02001D08	aCL3Contig25					2.76035	0.158571	0.000513783
CX300113	C07006C05	aCL3Contig25					1.45384	0.0928816	0.000633898
CX287643	C01011G07	aCL3Contig25					3.67455	0.245203	0.000678192
CX294015	C05004H01	aCL3Contig25					2.15809	0.152754	0.000777617
CX300416	C07010A05	aCL3Contig25					2.74672	0.214698	0.000956455
CX300501	C07010H10	aCL3Contig25					2.9741	0.253004	0.00117688
CX300060	C07005F05	aCL3Contig25					1.41199	0.126976	0.00138536
CX299807	C07002F09	aCL3Contig25					3.03778	0.299048	0.00178014
CX289760	C02016H02	aCL3Contig25					2.02256	0.212313	0.00211619
CX299862	C07003D01	aCL3Contig25					1.10302	0.133036	0.00316826
CX300138	C07006F06	aCL3Contig25					1.04064	0.138441	0.00417626
CX299707	C07001D09	aCL3Contig25					3.95861	0.255969	0.00064506
CX300134	C07006F02	aCL3Contig25					2.26984	0.142509	0.000606345
CX299689	C07001B10	aCL3Contig25					1.01791	0.13492	0.00413593
CX289012	C02008A05	aCL369Contig2	CitLTP4	probable lipid transfer protein family protein [Tamarix androssowii] (AAS79106)	2e-25	AT3G18280	2.5594	0.0820553	0.000272509
CX287016	C01003F07	aCL369Contig1					1.48079	0.154578	0.00208964
CX287298	C01008A04	aCL12Contig9	CitLTP5	unnamed protein (putative lipid transfer protein) [Vitis vinifera] (CAO49371)	5e-27	AT1G48750	2.44294	0.0811151	0.000280071
CX287259	C01006E10	aCL12Contig8					2.1425	0.115583	0.000466398
CX300033	C07005C09	aCL12Contig8					1.3416	0.0912816	0.000710497
CX287775	C01013B12	aCL12Contig7					2.31386	0.110872	0.000383531
CX299971	C07004F01	aCL12Contig7					3.64269	0.0857762	0.000237831
CX300716	C08001E02	aCL447Contig1	CitLTP6	unknown protein (putative non-specific lipid-transfer protein-like) [Populus trichocarpa] (ABK93979)	9e-23	AT5G48485	1.15634	0.276205	0.0233764
CX306067	C18013E12	aCL1854Contig1	CitLTP7	lipid transfer protein precursor [Pisum sativum] (AAF61436)	1e-27	AT2G38540	-4.64508	0.478471	0.00201498
CX306277	C18016C01	aCL1854Contig1					-4.16417	0.21631	0.000440938
CX301637	C08011H09	aCL1854Contig1					-2.93334	0.173476	0.00054349
CX305815	C18010F02	aCL2301Contig1	CitLTP8	unknown protein (putative lipid-transfer protein) [Populus trichocarpa] (ABK92986)	2e-35	AT3G18280	-1.3289	0.0910462	0.000713838
CX300442	C07010C08	aCL2301Contig1					-2.45062	0.617133	0.0273894
CX292211	C04011G09	aCL2501Contig1	CitLTP9	unknown protein (putative non-specific lipid-transfer protein) [Arabidopsis thaliana] (NP_001078488)	4e-18	AT4G33550	-3.48809	0.241401	0.000735314
CX292739	C04019A05	aCL2501Contig1					-1.29841	0.0939165	0.000819391
CX305834	C18010G12	aCL3959Contig1	CitLTP10	unknown protein (putative non-specific lipid-transfer protein) [Setaria italica] (AAP93138)	9e-21	AT4G30880	-3.46305	0.119253	0.000289913
Disease resistance-related proteins (NB-ARC-LRRs proteins)
CX290635	C01008D06	aC01008D06SK_c	CitNBS-LRR1	unnamed protein product (NBS-LRR-like protein) [Vitis vinifera] (CAO66762)	2e-19	AT1G50180	1.68735	0.231489	0.00456692
CX306677	C18015E05	aC18015E05Rv_c	CitNBS-LRR2	unnamed protein product (NBS-LRR-like protein) [Vitis vinifera] (CAO64991)	1e-28	AT3G53240	-1.54419	0.10927	0.000777617
CX294162	C05011H05	aC05011H05SK_c	CitNBS-LRR3	unnamed protein product (NB-ARC-LRR protein) [Vitis vinifera] (CAO66789)	1e-32	AT5G17680	-2.70091	0.122441	0.000354069
CX291167	C03004H02	aCL1810Contig1	CitNBS-LRR4	unnamed protein product (NB-ARC-LRR protein) [Vitis vinifera] (CAO61278)	0	AT4G33300	-1.45021	0.240477	0.00804804
CX287569	C01011A04	aC01011A04SK_c	CitNBS-LRR5	hypothetical protein (NB-ARC-LRR protein) [Vitis vinifera] (CAN62986)	3e-11	AT1G53350	-1.29328	0.0825735	0.000633403
CX287105	C01004G05	aCL7006Contig1	CitNBS-LRR6	hypothetical protein (NB-ARC-LRR protein) [Vitis vinifera] (CAN81911)	3e-18	AT3G59660	-1.00945	0.157594	0.00671916
CX300419	C07010A08	aC07010A08SK_c	CitNBS-LRR7	hypothetical protein (NB-ARC-LRR protein) [Vitis vinifera] (CAO38972)	1e-15	AT4G27220	-1.65901	0.376138	0.0201432
