# Supplementary material for: Comparative transcriptional survey between laser-microdissected cells from laminar abscission zone and petiolar cortical tissue during ethylene-promoted abscission in citrus leaves
Source: BMC Plant Biol. 2009 Oct 23;9:127. doi: 10.1186/1471-2229-9-127 (PMC2770498; doi:10.1186/1471-2229-9-127)
Supplement: Additional file 6 — List of citrus ESTs associated with protein phosphorylation and signal transduction. Expressed sequence tags (ESTs) and the corresponding genes associated with protein phosphorylation and signal transduction expressed preferentially in the laminar abscission zone cells (M>1) or in the petiolar cortical cells (M<1). [file 1471-2229-9-127-S6.XLS]

## Sheet: Additional File 6
GenBank Acc	Clone ID	CFGP-Contig/Singleton	Gene ID	Putative gene identification [species] (Accession No.)	E-value	Putative Ath ortholog	M	ES	P-value
RECEPTOR KINASE-LIKE PROTEINS
CX291061	C03003F01	aCL4613Contig1	CitRLK1	unnamed protein (putative LRR domain receptor-like protein kinase) [Vitis vinifera] (CAO43890)	6e-132	AT2G26330	2.32056	0.203247	0.0012833
CX305711	C18009B12	aC18009B12Rv_c	CitRLK2	unnamed protein (putative LRR domain receptor-like protein kinase) [Vitis vinifera] (CAO44404)	4e-64	AT4G08850	-1.28987	0.111372	0.00123069
CX292909	C04022H12	aC04022H12SK_c	CitRLK3	unnamed protein (putative receptor-like protein kinase) [Vitis vinifera] (CAO22171)	7e-97	AT1G70530	-1.0562	0.0980006	0.00151417
CX290980	C03002E01	aCL4993Contig1	CitRLK4	unnamed protein (putative receptor kinase-like protein) [Vitis vinifera] (CAO43974)	6e-69	AT4G31250	-2.76294	0.13423	0.000391929
PROTEIN KINASES
CX289511	C02014B04	aCL3631Contig1	CitCKI1	unnamed protein (putative casein kinase I-like protein) [Vitis vinifera] (CAO71424)	0	AT3G23340	1.05259	0.0954249	0.00141857
CX307941	C20003H10	aCL643Contig1	CitCKIIA1	casein kinase alpha-1 [Arabidopsis thaliana] (NP_201539)	0	AT5G67380	1.62077	0.100944	0.000599089
CX307752	C20001D07	aCL3866Contig1	CitCKIIB1	unnamed protein (putative casein kinase II beta chain) [Vitis vinifera] (CAO70487)	3e-160	AT2G44680	1.63546	0.145307	0.00134131
CX291330	C03006G07	aC03006G07SK_c	CitMAPK1	unnamed protein (putative mitogen-activated protein kinase) [Vitis vinifera] (CAO68172)	4e-83	AT3G18040	1.10491	0.0998327	0.00140426
CX288644	C02002G04	aCL9023Contig1	CitMAPK2	putative mitogen-activated protein kinase 1 [Medicago sativa] (CAE00640)	2e-79	AT4G08500	-1.76783	0.0978636	0.000483676
CX305660	C18008E04	aC18008E04Rv_c	CitMAPK3	Mitogen-activated protein kinase [Nicotiana tabacum] (Q40517)	6e-37	AT1G59580	-2.54926	0.114848	0.000351386
CX305898	C18011F01	aCL7233Contig1	CitPRK1	hypothetical protein (Serine/Threonine protein kinase) [Vitis vinifera] (CAN72330)	4e-60	AT3G04910	1.0694	0.0874595	0.0010633
CX289353	C02012A08	aC02012A08SK_c	CitPRK2	unnamed protein (Serine/Threonine protein kinase) [Vitis vinifera] (CAO65313)	3e-53	AT4G33080	1.58411	0.0893373	0.000498264
CX289306	C02011E06	aCL8705Contig1	CitPRK3	Protein kinase [Medicago truncatula] (ABE91930)	4e-83	AT1G09840	1.30036	0.0866596	0.000678192
CX299951	C07004D04	aCL8711Contig1	CitPRK4	unnamed protein (Serine/Threonine protein kinase) [Vitis vinifera] (CAO42091)	9e-51	AT1G68830	-1.27098	0.171173	0.0043247
CX308199	C20007C07	aCL3136Contig1	CitPRK5	hypothetical protein (Serine/Threonine protein kinase) [Vitis vinifera] (CAN73108)	0	AT3G53570	-1.35371	0.111332	0.00107595
CX290907	C03001E10	aCL2906Contig1	CitCIPK1	unknown protein (CBL-interacting protein kinase) [Populus trichocarpa x Populus deltoides] (ABK96457)	2e-82	AT1G30270	-1.45857	0.211594	0.00540472
CX306046	C18013C12	aCL717Contig1	CitCIPK2	CBL-interacting protein kinase 9 [Populus trichocarpa] (ABJ91216)	0	AT4G30960	-1.10109	0.217891	0.0134743
PROTEIN PHOSPHATASES
CX303589	C09003A07	aCL203Contig1	CitPP1	TOPP4 (Type one serine/threonine protein phosphatase 4) [Arabidopsis thaliana] (NP_181514)	4e-21	AT2G39840	-1.0963	0.0846852	0.000929792
CX303911	C16004C07	aCL203Contig1					-1.21867	0.101726	0.00111476
CX303893	C16004A11	aCL203Contig1					-1.14352	0.104366	0.00144342
CX303638	C09003E10	aCL203Contig1					-1.19412	0.112552	0.00158269
CX303612	C09003C06	aCL203Contig1					-1.14977	0.115269	0.0018795
CX303838	C16003C10	aCL203Contig1					-1.08119	0.181206	0.00832133
CX287650	C01011H02	aCL855Contig1	CitPP2A1	Ser/Thr specific protein phosphatase 2A [Medicago sativa subsp. x varia] (AAG29596)	0	AT1G17720	1.00041	0.178117	0.00993065
CX291748	C04004B04	aCL5850Contig1	CitPP2C1	protein phosphatase 2C [Fagus sylvatica] (CAB90634)	1e-69	AT4G38520	1.08631	0.109484	0.00190178
CX292700	C04018E12	aCL185Contig4	CitPP2C2	hypothetical protein (protein phosphatase 2C) [Vitis vinifera] (CAN81770)	8e-117	AT4G28400	1.70383	0.103389	0.000576457
CX301151	C08006D09	aC08006D09SK_c	CitPP2C3	Probable protein phosphatase 2C POLTERGEIST-LIKE 3 [Arabidopsis thaliana] (Q9SR24)	7e-07	AT5G02400	3.3534	0.200313	0.000553144
CX303917	C16004D05	aCL140Contig1	CitPP2C4	unknown protein (protein phosphatase 2C) [Populus trichocarpa] (ABK94070)	2e-131	AT3G15260	-1.20083	0.226128	0.0116534
CALMODULIN
CX293896	C05002C04	aCL13Contig1	CitCaM	calmodulin 4 [Daucus carota] (AAQ63461)	6e-79	AT3G43810	1.23794	0.105284	0.00117686
CX292842	C04022B07	aCL13Contig1					1.0456	0.195068	0.0113354
CX308488	C20010E07	aCL13Contig1					1.21381	0.208873	0.00896079
CX291794	C04005A10	aCL13Contig1					1.33639	0.242309	0.0104391
CX287201	C01005H01	aCL13Contig1					1.07007	0.231231	0.0174851
CX303599	C09003B05	aCL13Contig3					1.63751	0.274128	0.00829348
CX303904	C16004B12	aCL13Contig3					1.65481	0.351807	0.0166467
CX301577	C08011C07	aCL13Contig7					1.29502	0.189061	0.00550546
CX287498	C01010B12	aCL13Contig7					2.16962	0.286803	0.0041029
CX294293	C05014G05	aCL13Contig7					2.64243	0.189426	0.000800763
CX307899	C20003D05	aCL13Contig8					2.0078	0.132963	0.000671209
CX308137	C20006E08	aCL13Contig8					2.14456	0.149439	0.000751002
CX292709	C04018F09	aCL13Contig8					1.34578	0.158644	0.00295881
SMALL GTPases
CX293829	C05001B12	aCL1328Contig1	CitRAB1	unknown protein (putative ras-related GTP-binding protein) [Populus trichocarpa] (ABK92976)	1e-102	AT5G45130	1.30708	0.0922535	0.000776869
CX292949	C04023F08	aCL4723Contig1	CitRAB2	hypothetical protein (putative Rab6/RabH-family small GTPase) [Vitis vinifera] (CAN75036)	2e-97	AT2G44610	-1.05692	0.0790575	0.000874189
CX292224	C04011H10	aCL1146Contig1	CitRAN	GTP-binding protein [Helianthus annuus] (AAM12880)	2e-128	AT5G55190	1.39055	0.167175	0.00313089
CX291233	C03005F06	aCL3089Contig1	CitROP	Rac-like GTP-binding protein RHO1 precursor [Beta vulgaris subsp. vulgaris] (Q39435)	9e-107	AT2G17800	1.42987	0.0812784	0.000505765
CX301841	C08014C01	aCL5250Contig1	CitSPK	SPK1 (SPIKE1); GTP binding / GTPase binding / binding / guanyl-nucleotide exchange factor [Arabidopsis thaliana] (NP_193367)	3e-34	AT4G16340	1.16551	0.177918	0.00629318
14-3-3 PROTEINS
CX308104	C20006B05	aC20006B05SK_c	CitGRF1	unknown protein (putative 14-3-3 protein) [Populus trichocarpa] (ABK93142)	3e-34	AT1G35160	1.0181	0.140042	0.00460264
CX308095	C20006A06	aCL2193Contig1	CitGRF2	14-3-3 family protein [Malus x domestica] (AAV50005)	6e-138	AT5G16050	2.5031	0.176873	0.00077705
CX308237	C20007G02	aCL2773Contig1	CitGRF3	14-3-3 protein [Populus x canescens] (AAF76227)	7e-124	AT2G42590	2.02644	0.118766	0.000534869
CX288918	C02006H07	aCL801Contig1	CitGRF4	14-3-3-like protein [Gossypium hirsutum] (ABD63905)	4e-129	AT1G34760	1.09607	0.184323	0.00840441
PHOSPHOLIPID SIGNALING
CX287873	C01014C10	aCL2623Contig1	CitPLD	phospholipase D alpha [Citrus sinensis] (ACA49723)	0	AT1G52570	1.17567	0.0855965	0.000834151
CX301794	C08013F09	aCL2623Contig1					1.15996	0.122075	0.00213023
CX292223	C04011H09	aCL2623Contig1					1.30562	0.155434	0.00304509
CX292783	C04019E02	aCL9388Contig1	CitPLC	hypothetical protein (putative phospholipase C) [Vitis vinifera] (CAN64084)	6e-79	AT3G08510	-1.8837	0.127942	0.000709411
