# Supplementary material for: Comparative transcriptional survey between laser-microdissected cells from laminar abscission zone and petiolar cortical tissue during ethylene-promoted abscission in citrus leaves
Source: BMC Plant Biol. 2009 Oct 23;9:127. doi: 10.1186/1471-2229-9-127 (PMC2770498; doi:10.1186/1471-2229-9-127)
Supplement: Additional file 7 — List of citrus ESTs asociated with transcriptional regulation. Expressed sequence tags (ESTs) and the corresponding genes associated with transcriptional regulation expressed preferentially in the laminar abscission zone cells (M>1) or in the petiolar cortical cells (M<1). [file 1471-2229-9-127-S7.XLS]

## Sheet: Additional File 7
GenBank Acc	Clone ID	CFGP-Contig/Singleton	Gene ID	Putative gene identification [species] (Accession No.)	E-value	Putative Ath ortholog	M	ES	P-value
AP2/Ethylene response factors
CX292565	C04017B01	aCL89Contig1	CitERF1	ethylene response factor [Manihot esculenta] (AAX84670)	3e-137	AT1G53910	1.68846	0.0963047	0.000506714
CX292622	C04017G02	aCL89Contig1					1.51306	0.174273	0.00275449
CX292065	C04010B02	aCL2849Contig1	CitERF2	unnamed protein (AP2 domain-containing transcription factor) [Vitis vinifera] (CAO68696)	2e-52	AT5G13330	1.27852	0.124533	0.00173762
MADS-box proteins
CX293840	C05001D07	aCL4207Contig1	CitMADS1	MADS-box protein (CitMADS6) [Citrus unshiu] (BAF34914)	3e-142	AT3G58780	1.89037	0.084187	0.000348656
				SHP1 (SHATTERPROOF 1) transcription factor [Arabidopsis thaliana] (NP_191437)	6e-94
CX308183	C20007B02	aC20007B02SK_c	CitMADS2	Pistillata MADS-box protein [Malus x domestica] (CAC28022)	2e-34	AT5G20240	-1.8788	0.267752	0.0100388
bHLH transcription factors
CX288730	C02003G04	aCL3615Contig1	CitbHLH1	hypothetical protein (bHLH transcription factor) [Vitis vinifera] (CAN69076)	3e-93	AT1G59640	2.51346	0.179002	0.000788632
				ZCW32 (BIGPETAL, BIGPETALUB); DNA binding / transcription factor [Arabidopsis thaliana] (NP_564749)	2e-71
CX292431	C04015F06	aC04015F06SK_c	CitbHLH2	unnamed protein (bHLH transcription factor) [Vitis vinifera] (CAO65492)	2e-62	AT4G29100	-1.06543	0.0945651	0.00133704
Homeodomain proteins
CX305623	C18008A08	aCL6484Contig1	CitHDZip1	unnamed protein (homeodomain-leucine zipper protein) [Vitis vinifera] (CAO23895)	3e-58	AT2G22430	1.22483	0.125494	0.00199588
				homeodomain leucine zipper protein HDZ1 [Phaseolus vulgaris] (AAK84885)	3e-45	Whitelaw,C.A., Lyssenko,N.N., Thai,V.K., Nath,P. and Tucker,M.L. / Functional analysis of regulatory elements in the gene promoter for an abscission-specific cellulase from bean (Phaseolus vulgaris) and characterization of candidate transcription factors
CX300350	C07009B02	aCL4929Contig1	CitBLH1	BEL1-like homeodomain protein [Malus x domestica] (AAF43095)	0	AT2G23760	1.97201	0.17166	0.00125777
				homeodomain protein JUBEL1 [Hordeum vulgare subsp. vulgare] (AAK38645)	6e-136
Basic leucine zipper proteins
CX292278	C04013E06	aCL7631Contig1	CitbZIP1	unnamed protein product (basic region leucine zipper) [Vitis vinifera] (CAO67349)	4e-85	AT3G56850	1.15061	0.130184	0.0026325
				bZIP transcription factor 6 [Phaseolus vulgaris] (AAK39132)	1e-23	Whitelaw,C.A. and Tucker,M.L. / Isolation and characterization of bZIP transcription factors from ethylene-treated leaf abscission zones of bean (Phaseolus vulgaris)
CX291130	C03004D11	aCL6889Contig1	CitbZIP2	unnamed protein (basic leucine zipper protein) [Vitis vinifera] (CAO48751)	8e-35	AT1G08320	-1.63511	0.301428	0.0109467
CX291139	C03004E08						-2.44527	0.323288	0.0041029
MYB transcription factors
CX307938	C20003H05	aCL7866Contig1	CitMYB1	MYB7 [Malus x domestica] (AAZ20430)	1e-48	AT5G49620	1.24608	0.0820756	0.000666504
CX308188	C20007B08	aCL6786Contig1	CitMYB2	unnamed protein (MYB transcription factor) [Vitis vinifera] (CAO44062)	6e-50	AT4G32730	-1.09028	0.119295	0.00238994
Aux/IAA proteins
CX308200	C20007C10	aCL1195Contig1	CitIAA1	aux/IAA protein [Populus tremula x Populus tremuloides] (CAC84706)	2e-149	AT5G65670	-1.12117	0.182699	0.00762546
CX288497	C02001A12	aCL1195Contig1					-1.07131	0.235449	0.0184031
CX305909	C18011G03	aCL4653Contig1	CitIAA2	unnamed protein (aux/IAA) [Vitis vinifera] (CAO44246)	4e-45	AT4G32280	-1.96104	0.238386	0.00323316
Scarecrow-like proteins
CX293939	C05002G10	aCL7712Contig1	CitSCR1	scarecrow-like 1 [Arabidopsis thaliana] (AAF21043)	2e-104	AT1G21450	1.19075	0.088125	0.000861215
CX294641	C04023D02	aCL1853Contig1	CitSCR2	unknown protein (scarecrow-like) [Populus trichocarpa] (ABK94962)	0	AT5G52510	1.01501	0.162698	0.00724349
