# Supplementary material for: Comparative transcriptional survey between laser-microdissected cells from laminar abscission zone and petiolar cortical tissue during ethylene-promoted abscission in citrus leaves
Source: BMC Plant Biol. 2009 Oct 23;9:127. doi: 10.1186/1471-2229-9-127 (PMC2770498; doi:10.1186/1471-2229-9-127)
Supplement: Additional file 8 — Genes tested with sqRT-PCR and qRT-PCR and primers used. [file 1471-2229-9-127-S8.XLS]

## Sheet: Additional File 8
Additional File 8
Primer pairs used in semi-quantitative RT-PCR and Real Time RT-PCR.
Semi-quantitative RT-PCR: CitADF = actin depolymerizing factor, CitERF1 = ethylene response factor 1, CitbZIP1 = basic region leucine zipper 1, CitHDZip1 = homeodomain-leucine zipper 1,
CitMADS1 = MADS-box 1, CitBLH1 = BEL1-like homeodomain 1, CitbHLH1 = basic helix-loop-helix 1
Real Time RT-PCR: CitbGAL1 = b-galactosidase, CitCEL1 = acidic cellulase, CitPG1 = polygalacturonase, CitGMP = GDP-mannose pyrophosphorylase, and CitLAC1 = laccase.
Primer name	Sequence 5'-3'	Product size (bp)
CitADF-Fwr	CCCTCAAAGGTGAGAAGCAA	219
CitADF-Rev	GTATGGGCTTTCCATTGCAC
CitERF1-Fwd	GGTGCTATCATTTCGGGCTA	218
CitERF1-Rev	TCCACGTCACCATCAATGTC
CitbZIP1-Fwd	GGCGGAAGAGAGATGACAAT	221
CitbZIP1-Rev	CAGATGGCAGCATCTTCTCA
CitHDZip1-Fwd	TGCTTTAAGGCTTGACCACA	218
Cit-HDZip1-Rev	GGTGGGGATGTCAATAGCTG
CitMADS1-Fwd	TGACCGAAACTTCCTTCCTG	219
CitMADS1-Rev	GCGGTGGATTTTGAAGAAAC
CitBLH1-Fwd	GGAAACCCATGCGAAACAGT	199
CitBLH1-Rev	TGATCAGCAGCAGCAATACC
CitbHLH1-Fwd	CAGGACTTGGTTCCTGGTTG	201
CitbHLH1-Rev	ATGCCCGCAGTATCAAATGT
CitbGAL1-Fwd	AACCAGTGTTTGCGCTGAGG	248
CitbGAL1-Rev	GCTTCCCGACACACTTCTTC
CitCEL1-Fwd	GGGGTTCATCTCTACCGTCCA	168
CitCEL1-Rev	GCTGATAATTATTACGATTATCG
CitPG1-Fwd	GTCCTGCCACACCTTGTAGG	191
CitPG1-Rev	GATTGCAGGTGATGTTGGTG
CitGMP-Fwd	GCAATTGTTGGGTGGAAGTC	151
CitGMP-Rev	TGTTTGGAAGGACAATGCTG
CitLAC1-Fwd	CCGACGATAGTAGCGTTCAA	119
CitLAC1-Rev	AGGCTGTAGGGGTATCATCG
